# Supplementary material for: The mechanism of sesame resistance against Macrophomina phaseolina was revealed via a comparison of transcriptomes of resistant and susceptible sesame genotypes
Source: BMC Plant Biol. 2021 Mar 29;21:159. doi: 10.1186/s12870-021-02927-5 (PMC8008628; doi:10.1186/s12870-021-02927-5)
Supplement: Supplementary file 1 — Additional file 1: Table S1. Genome mapping and gene mapping region. [file 12870_2021_2927_MOESM1_ESM.xlsx]

## Sheet: genome mapping
Table S1. Genome mapping and gene mapping region.
Sample ID	Raw reads	Clean reads	Clean ratio	rRNA trimed	rRNA ratio	No rRNA pair（All reads）	Mapped reads	Mapping ratio
DS-0h-1	73467562	70691264	0.9622	70454134	0.0034	69474032	67884596	0.9771
DS-0h-2	91301722	88203892	0.9661	87976289	0.0026	86978202	84915420	0.9763
DS-0h-3	77920560	75231443	0.9655	75042096	0.0025	74042666	72251655	0.9758
DS-12h-1	82504618	79323570	0.9614	79075429	0.0031	77935548	76092661	0.9764
DS-12h-2	83337212	80254144	0.963	79997270	0.0032	78898784	77153294	0.9779
DS-12h-3	82461952	79812062	0.9679	79523446	0.0036	78568282	76760169	0.977
DS-24h-1	70457404	67724362	0.9612	67556151	0.0025	66669392	64348726	0.9652
DS-24h-2	77029128	74215708	0.9635	74006141	0.0028	73013264	70985571	0.9722
DS-24h-3	74540928	71968840	0.9655	71791825	0.0025	70933776	68414264	0.9645
DS-36h-1	82074390	79118417	0.964	78934540	0.0023	77946724	73447962	0.9423
DS-36h-2	76161384	73173851	0.9608	73009626	0.0022	71917224	67513718	0.9388
DS-36h-3	73294246	70807843	0.9661	70644040	0.0023	69806888	62425788	0.8943
DS-48h-1	84119652	81064085	0.9637	77568103	0.0431	76598698	71999981	0.94
DS-48h-2	80714660	77457330	0.9596	77297507	0.0021	76244550	71831978	0.9421
DS-48h-3	74718394	72124413	0.9653	71945870	0.0025	71072886	67564461	0.9506
DR-0h-1	69352788	66363859	0.9569	66091259	0.0041	64870140	61050483	0.9411
DR-0h-2	81438194	78823780	0.9679	78598381	0.0029	77565086	75463360	0.9729
DR-0h-3	71849704	69302388	0.9645	69032757	0.0039	68010516	66124457	0.9723
DR-12h-1	78235128	75760325	0.9684	75552259	0.0027	74624358	73017868	0.9785
DR-12h-2	79448118	76599272	0.9641	76339033	0.0034	75327006	73509093	0.9759
DR-12h-3	79140234	76110022	0.9617	75795380	0.0041	74829586	72925242	0.9746
DR-24h-1	87461542	83990175	0.9603	83725033	0.0032	82657120	79490699	0.9617
DR-24h-2	89186382	85633011	0.9602	85383631	0.0029	84260768	82195324	0.9755
DR-24h-3	82468316	79340455	0.9621	79070036	0.0034	77907052	72427468	0.9297
DR-36h-1	88735130	85341456	0.9618	85063502	0.0033	83889556	80227757	0.9563
DR-36h-2	96064328	92251614	0.9603	91966589	0.0031	90744662	88315489	0.9732
DR-36h-3	90009044	86508872	0.9611	86304364	0.0024	85235268	81031771	0.9507
DR-48h-1	73713284	70751787	0.9598	66710847	0.0571	65835130	63711953	0.9678
DR-48h-2	78181854	75377633	0.9641	75179182	0.0026	74272014	71302192	0.96
DR-48h-3	97009664	93496376	0.9638	93277752	0.0023	92113168	83358395	0.905

## Sheet: Mapping region ratio
Table S1. Genome mapping and gene mapping region.
Sample	Gene	Coding	Splicing	Intron	Nocoding	Intergenic
DS-0h-1	0.981022	0.860498	0.0437798	0.0393801	0.0811436	0.0189783
DS-0h-2	0.981986	0.884473	0.0461244	0.026467	0.0710458	0.0180141
DS-0h-3	0.983441	0.864	0.0455379	0.0406237	0.0788174	0.0165594
DS-12h-1	0.985365	0.887305	0.0505416	0.0255571	0.0725026	0.014635
DS-12h-2	0.985521	0.883666	0.0512944	0.0277636	0.0740916	0.0144789
DS-12h-3	0.985997	0.889223	0.0509398	0.0265059	0.0702674	0.0140032
DS-24h-1	0.986007	0.884862	0.0514318	0.0262167	0.0749287	0.0139931
DS-24h-2	0.986232	0.887813	0.0525435	0.026356	0.072063	0.0137679
DS-24h-3	0.985285	0.880506	0.051194	0.0285473	0.0762318	0.0147152
DS-36h-1	0.987073	0.881517	0.0500187	0.0203777	0.0851778	0.0129273
DS-36h-2	0.985889	0.880378	0.0511058	0.0208762	0.084634	0.0141114
DS-36h-3	0.986144	0.881273	0.0492974	0.0236637	0.0812076	0.0138558
DS-48h-1	0.986704	0.877644	0.0497951	0.0237212	0.0853386	0.013296
DS-48h-2	0.986109	0.881335	0.0507274	0.0252177	0.0795565	0.0138912
DS-48h-3	0.985176	0.880463	0.051891	0.02605	0.0786623	0.0148244
DR-0h-1	0.977504	0.859198	0.0445778	0.0369863	0.0813195	0.0224959
DR-0h-2	0.980933	0.86632	0.0439404	0.035031	0.0795822	0.0190667
DR-0h-3	0.980992	0.867682	0.0453391	0.0344869	0.0788223	0.0190084
DR-12h-1	0.984914	0.878958	0.0508121	0.0292003	0.0767559	0.0150863
DR-12h-2	0.983989	0.879874	0.0512027	0.0288108	0.0753042	0.0160107
DR-12h-3	0.985174	0.885449	0.0504192	0.0260103	0.073715	0.0148255
DR-24h-1	0.985769	0.889007	0.0512451	0.023738	0.0730234	0.0142312
DR-24h-2	0.985841	0.889842	0.0515963	0.0229349	0.0730638	0.0141594
DR-24h-3	0.986427	0.879733	0.0502243	0.0273631	0.0793306	0.0135732
DR-36h-1	0.986183	0.899389	0.0531723	0.0231136	0.0774976	0.0138173
DR-36h-2	0.985122	0.898426	0.0525895	0.0255592	0.0760144	0.0148776
DR-36h-3	0.98558	0.895764	0.0518944	0.0240859	0.08015	0.01442
DR-48h-1	0.983907	0.892625	0.0529298	0.0263775	0.0809973	0.0160928
DR-48h-2	0.985434	0.901668	0.0521299	0.0220805	0.076251	0.0145657
DR-48h-3	0.986962	0.895183	0.0471312	0.0203924	0.0844243	0.0130375
