# Supplementary material for: The mechanism of sesame resistance against Macrophomina phaseolina was revealed via a comparison of transcriptomes of resistant and susceptible sesame genotypes
Source: BMC Plant Biol. 2021 Mar 29;21:159. doi: 10.1186/s12870-021-02927-5 (PMC8008628; doi:10.1186/s12870-021-02927-5)
Supplement: Supplementary file 2 — Additional file 2: Table S2. DEGs involved in two vital pathways at 36 HPI in DS and DR. [file 12870_2021_2927_MOESM2_ESM.xlsx]

## Sheet: Plant-pathogen interaction
Table S2. DEGs involved in two vital pathways at 36HPI in DS and DR.
gene symbol	gene description	DR	DS
BAK1	brassinosteroid insensitive 1-associated receptor kinase 1	0	1 (up-regulated)
CALM	calmodulin	13 (5 up-, 8 down-regulated)	23 (8 up-, 15 down-regulated)
CDPK	calcium-dependent protein kinase	5 (down-regulated)	8 (1 up-, 7 down-regulated)
CNGC	cyclic nucleotide gated channel, plant	6 (1 up-, 5 down-regulated)	7 (2 up-, 5 down-regulated)
FLS2	LRR receptor-like serine/threonine-protein kinase FLS2	2 (down-regulated)	3 (down-regulated)
MEKK1	mitogen-activated protein kinase kinase kinase 1	0	1 (down-regulated)
NHO1	glycerol kinase	0	1 (down-regulated)
PR1	pathogenesis-related protein 1	2 (up-regulated)	3 (2 up-, 1 down-regulated)
Rboh	respiratory burst oxidase	2 (down-regulated)	3 (down-regulated)
RIN4	RPM1-interacting protein 4	0	2 (1 up-, 1 down-regulated)
WRKY22	WRKY transcription factor 22	2 (down-regulated)	2 (down-regulated)
WRKY33	WRKY transcription factor 33	1 (down-regulated)	3 (down-regulated)
WRKY29	WRKY transcription factor 29	1 (down-regulated)	1 (down-regulated)
HSP90	heat shock protein 90 kDa beta	7 (up-regulated)	4 (up-regulated)
MAP2K1	mitogen-activated protein kinase kinase 1	1 (up-regulated)	1 (up-regulated)
Pti1	pto-interacting protein 1	0	1 (up-regulated)
RPM1	disease resistance protein RPM1	6 (up-regulated)	6 (5 up-, 1 down-regulated)
TOTAL		48 (22 up-, 26 down-regulated)	70 (26 up-, 44 down-regulated)

## Sheet: Plant hormone signal transducti
Table S2. DEGs involved in two vital pathways at 36HPI in DS and DR.
Hormone	gene symbol	gene decription	DR	DS
Auxin			28 (4 up-, 24 down-regulated)	32 (6 up-, 26 down-regulated)
	AUX1	auxin influx carrier (AUX1 LAX family)	1 (down-regulated)	1 (down-regulated)
	IAA	auxin-responsive protein IAA	11 (down-regulated)	14 (down-regulated)
	ARF	auxin response factor	1 (down-regulated)	2 (down-regulated)
	GH3	auxin responsive GH3 gene family	3 (1 up-, 2 down-regulated)	5 (1 up-, 4 down-regulated)
	SAUR	SAUR family protein	12 (3 up-, 9 down-regulated)	10 (5 up-, 5 down-regulated)
Cytokinine			5 (down-regulated)	13 (down-regulated)
	CRE1	arabidopsis histidine kinase 2/3/4	0	2 (down-regulated)
	AHP	histidine-containing phosphotransfer peotein	3 (down-regulated)	2 (down-regulated)
	B-ARR	two-component response regulator ARR-B family	0	5 (down-regulated)
	A-ARR	two-component response regulator ARR-A family	2 (down-regulated)	4 (down-regulated)
Gibberellin			4 (2 up-, 2 down-regulated)	6 (3 up-, 3 down-regulated)
	GID1	gibberellin receptor GID1	1 (up-regulated)	1 (up-regulated)
	DELLA	DELLA protein	1 (up-regulated)	3 (2 up-, 1 down-regulated)
	PIF4	phytochrome-interacting factor 4	2 (down-regulated)	2 (down-regulated)
Abscisic acid			10 (2 up-, 8 down-regulated)	19 (4 up-, 15 down-regulated)
	PYL	abscisic acid receptor PYR/PYL family	2 (1 up-, 1 down-regulated)	4 (up-regulated)
	PP2C	protein phosphatase 2C	6 (1 up-, 5 down-regulated)	10 (down-regulated)
	ABF	ABA responsive element binding factor	2 (down-regulated)	4 (down-regulated)
	SnRK2	serine/threonine-protein kinase SRK2	0	1 (down-regulated)
Ethylene			11 (7 up-, 4 down-regulated)	16 (10 up-, 6 down-regulated)
	ETR	ethylene receptor	2 (up-regulated)	2 (up-regulated)
	EIN2	ethylene-insensitive protein 2	0	2 (down-regulated)
	BZR1_2	brassinosteroid resistant 1/2	0	2 (down-regulated)
	EBF1_2	EIN3-binding F-box protein	0	1 (up-regulated)
	EIN3	ethylene-insensitive protein 3	2 (down-regulated)	1 (down-regulated)
	ERF1	ethylene-responsive transcription factor 1	7 (5 up-, 2 down-regulated)	8 (7 up-, 1 down-regulated)
Brassinosteriod			4 (2 up-, 2 down-regulated)	11 (4 up-, 7 down-regulated)
	BAK1	brassinosteroid insensitive 1-associated receptor kinase 1	0	1 (up-regulated)
	BKI1	BRI1 kinase inhibitor 1	0	1 (up-regulated)
	BSK	BR-signalling kinase	0	1 (down-regulated)
	TCH4	xyloglucan:xyloglucosyl transferase	2 (1 up-, 1 down-regulated)	5 (1 up-, 4 down-regulated)
	CYCD3	cyclin D3, plant	2 (1 up-, 1 down-regulated)	3 (1 up-, 2 down-regulated)
Jasmonic acid			8 (down-regulated)	8 (1 up-, 7 down-regulated)
	JAR1	jasmonic acid-amino synthetase	1 (down-regulated)	1 (down-regulated)
	JAZ	jasmonate ZIM domain-containing protein	6 (down-regulated)	6 (1 up-, 5 down-regulated)
	MYC2	transcription factor MYC2	1 (down-regulated)	1 (down-regulated)
Salicylic acid			6 (3 up-, 3 down-regulated)	8 (3 up-, 5 down-regulated)
	NPR1	regulatory protein NPR1	1 (down-regulated)	1 (down-regulated)
	TGA	transcription factor TGA	3 (1 up-, 2 down-regulated)	4 (1 up-, 3 down-regulated)
	PR1	pathogenesis-related protein 1 Physiol	2 (up-regulated)	3 (2 up-, 1 down-regulated)
TOTAL			76 (20 up-, 56 down-regulated)	113 (31 up-, 82 down-regulated)
