# Supplementary material for: The mechanism of sesame resistance against Macrophomina phaseolina was revealed via a comparison of transcriptomes of resistant and susceptible sesame genotypes
Source: BMC Plant Biol. 2021 Mar 29;21:159. doi: 10.1186/s12870-021-02927-5 (PMC8008628; doi:10.1186/s12870-021-02927-5)
Supplement: Supplementary file 3 — Additional file 3: Table S3. Overall TFs in DR and DS. [file 12870_2021_2927_MOESM3_ESM.xlsx]

## Sheet: Overall TFs in DS
Table S3. Overall TFs in DR and DS.
TF_ID	Gene ID	TF_Family	UP OR DOWN
XP_011081402.1	LOC105164449	ERF	UP
XP_011069419.1	LOC105155242	NAC	UP
XP_011098601.1	LOC105177230	HD-ZIP	UP
XP_011070984.1	LOC105156525	NAC	UP
XP_011096383.1	LOC105175593	ERF	UP
XP_011084331.1	LOC105166610	HD-ZIP	UP
XP_011098323.1	LOC105177006	ERF	UP
XP_011086002.1	LOC105167861	bHLH	UP
XP_011099455.1	LOC105177871	bHLH	UP
XP_011082729.1	LOC105165424	bZIP	UP
XP_011071358.1	LOC105156826	MYB	UP
XP_011083863.1	LOC105166260	B3	UP
XP_011081260.1	LOC105164336	C2H2	UP
XP_011096716.1	LOC105175822	WRKY	UP
XP_011074290.1	LOC105159054	bHLH	UP
XP_011077862.1	LOC105161758	G2-like	UP
XP_011091699.1	LOC105172058	ERF	UP
XP_011100538.1	LOC105178705	NAC	UP
XP_011069977.1	LOC105155742	MYB	UP
XP_011094441.1	LOC105174138	Trihelix	UP
XP_011085906.1	LOC105167789	ERF	UP
XP_011091850.1	LOC105172186	Trihelix	UP
XP_011090357.1	LOC105171051	C2H2	UP
XP_011095310.1	LOC105174809	C2H2	UP
XP_011100298.1	LOC105178506	MYB_related	UP
XP_011087063.1	LOC105168627	WRKY	UP
XP_011075585.1	LOC105160026	C2H2	UP
XP_011075519.1	LOC105159980	NAC	UP
XP_011097523.1	LOC105176426	bHLH	UP
XP_011097193.1	LOC105176167	LBD	UP
XP_011096311.1	LOC105175544	bHLH	UP
XP_011083621.1	LOC105166092	bZIP	UP
XP_011096123.1	LOC105175387	bHLH	UP
XP_011079396.1	LOC105162917	ERF	UP
XP_011098249.1	LOC105176955	TCP	UP
XP_011094007.1	LOC105173824	bHLH	UP
XP_011081002.1	LOC105164125	MYB	UP
XP_011083017.1	LOC105165639	LBD	UP
XP_011098088.1	LOC105176853	WRKY	UP
XP_011073204.1	LOC105158228	ERF	UP
XP_011099354.1	LOC105177801	GRAS	UP
XP_011091006.1	LOC105171550	GRF	UP
XP_011097796.1	LOC105176620	NAC	UP
XP_011079126.1	LOC105162721	WOX	UP
XP_011081677.1	LOC105164665	C2H2	UP
XP_011084945.1	LOC105167079	MYB	UP
XP_011085274.1	LOC105167312	WRKY	UP
XP_011091224.1	LOC105171718	ERF	UP
XP_011076599.1	LOC105160804	MYB	UP
XP_011085450.1	LOC105167433	GRAS	UP
XP_011090506.1	LOC105171149	CPP	UP
XP_011088608.1	LOC105169791	bZIP	UP
XP_011094221.1	LOC105173975	E2F/DP	UP
XP_011071014.1	LOC105156549	bHLH	UP
XP_011070362.1	LOC105156033	MYB	UP
XP_011070804.1	LOC105156385	LBD	UP
XP_011076793.1	LOC105160947	CO-like	UP
XP_011095415.1	LOC105174882	WRKY	UP
XP_011087113.1	LOC105168680	WRKY	UP
XP_011094246.1	LOC105173998	NF-YA	UP
XP_011081778.1	LOC105164735	GATA	UP
XP_011101098.1	LOC105179200	ERF	UP
XP_011070274.1	LOC105155973	bHLH	UP
XP_011094733.1	LOC105174354	MYB	UP
XP_011090119.1	LOC105170894	GATA	UP
XP_011080041.1	LOC105163413	MYB	UP
XP_011087225.1	LOC105168776	bHLH	UP
XP_011071046.1	LOC105156573	bHLH	UP
XP_011079127.1	LOC105162722	MYB	UP
XP_011084534.1	LOC105166761	Dof	UP
XP_011092242.1	LOC105172490	NAC	UP
XP_011070886.1	LOC105156457	bHLH	UP
XP_011073326.1	LOC105158311	WRKY	UP
XP_011073519.1	LOC105158452	ERF	UP
XP_011077483.1	LOC105161483	MYB	UP
XP_011100223.1	LOC105178453	bZIP	UP
XP_011070771.1	LOC105156357	bHLH	UP
XP_011088128.1	LOC105169435	WRKY	UP
XP_011078910.1	LOC105162551	HSF	UP
XP_011070273.1	LOC105155972	SRS	UP
XP_011073080.1	LOC105158139	MIKC_MADS	UP
XP_011099465.1	LOC105177879	MIKC_MADS	UP
XP_011071778.1	LOC105157164	E2F/DP	UP
XP_011099996.1	LOC105178253	bHLH	UP
XP_011071242.1	LOC105156719	WRKY	UP
XP_011084160.1	LOC105166484	bHLH	UP
XP_011095826.1	LOC105175176	MYB	UP
XP_011081822.1	LOC105164766	MYB	UP
XP_011074463.1	LOC105159189	MYB	UP
XP_011086884.1	LOC105168482	ERF	UP
XP_011094429.1	LOC105174125	ERF	UP
XP_011099556.1	LOC105177943	LBD	UP
XP_011075911.1	LOC105160292	HD-ZIP	UP
XP_011080382.1	LOC105163651	GRAS	UP
XP_011096367.1	LOC105175581	HD-ZIP	UP
XP_011074333.1	LOC105159087	GRF	UP
XP_011085907.1	LOC105167791	ERF	UP
XP_011091887.1	LOC105172214	AP2	UP
XP_011076652.1	LOC105160852	LBD	UP
XP_011072458.1	LOC105157709	bHLH	UP
XP_011080296.1	LOC105163583	LBD	UP
XP_011081349.1	LOC105164402	Trihelix	UP
XP_011075425.1	LOC105159906	bZIP	UP
XP_011083785.1	LOC105166214	Dof	UP
XP_011080947.1	LOC105164084	bHLH	UP
XP_011100810.1	LOC105178917	GATA	UP
XP_011073782.1	LOC105158655	ERF	UP
XP_011071617.1	LOC105157021	WRKY	UP
XP_011080672.1	LOC105163869	LBD	UP
XP_011078936.1	LOC105162575	C3H	UP
XP_011100952.1	LOC105179055	GATA	UP
XP_011098622.1	LOC105177247	MYB	UP
XP_011073350.1	LOC105158325	C2H2	UP
XP_011085668.1	LOC105167594	bZIP	UP
XP_011073164.1	LOC105158202	ZF-HD	UP
XP_011077906.1	LOC105161790	bHLH	UP
XP_011082433.1	LOC105165203	GATA	UP
XP_011076888.1	LOC105161026	ERF	UP
XP_011088766.1	LOC105169910	SRS	UP
XP_011072418.1	LOC105157676	GATA	UP
XP_011075449.1	LOC105159923	bHLH	UP
XP_011075633.1	LOC105160066	ZF-HD	UP
XP_011097516.1	LOC105176418	LBD	UP
XP_011091607.1	LOC105171999	Nin-like	UP
XP_011099378.1	LOC105177821	GRAS	UP
XP_011099306.1	LOC105177758	Dof	UP
XP_011070692.1	LOC105156293	AP2	UP
XP_011071180.1	LOC105156672	MYB	UP
XP_011082648.1	LOC105165367	ERF	UP
XP_011099137.1	LOC105177622	HSF	UP
XP_011086144.1	LOC105167944	B3	UP
XP_011100183.1	LOC105178419	bHLH	UP
XP_011093715.1	LOC105173606	MYB_related	UP
XP_011081961.1	LOC105164855	WRKY	UP
XP_011095823.1	LOC105175173	NAC	UP
XP_011080301.1	LOC105163587	ERF	UP
XP_011099003.1	LOC105177515	WRKY	UP
XP_011076840.1	LOC105160991	C2H2	UP
XP_011086359.1	LOC105168111	MYB	UP
XP_011077776.1	LOC105161689	bZIP	UP
XP_011082230.1	LOC105165053	MYB	UP
XP_011081639.1	LOC105164641	WRKY	UP
XP_011087598.1	LOC105169036	NAC	UP
XP_011097689.1	LOC105176548	C2H2	UP
XP_011101421.1	LOC105179486	WRKY	UP
XP_011100775.1	LOC105178898	bZIP	UP
XP_011101476.1	LOC105179522	Trihelix	UP
XP_011091214.1	LOC105171710	ERF	UP
XP_011093783.1	LOC105173653	NF-YA	UP
XP_011089355.1	LOC105170332	LBD	UP
XP_011100937.1	LOC105179013	WRKY	UP
XP_011070788.1	LOC105156372	MYB	UP
XP_011090094.1	LOC105170870	LBD	UP
XP_011081944.1	LOC105164844	CPP	UP
XP_011077208.1	LOC105161270	GRAS	UP
XP_011095208.1	LOC105174718	C2H2	UP
XP_011073133.1	LOC105158180	bHLH	UP
XP_011096755.1	LOC105175843	LBD	UP
XP_011079838.1	LOC105163253	bHLH	UP
XP_011076841.1	LOC105160992	LBD	UP
XP_011076270.1	LOC105160541	bHLH	UP
XP_011076726.1	LOC105160906	WOX	UP
XP_011078716.1	LOC105162419	AP2	UP
XP_011080617.1	LOC105163827	GRAS	UP
XP_011089888.1	LOC105170705	C2H2	UP
XP_011083005.1	LOC105165627	Trihelix	UP
XP_011076777.1	LOC105160938	LBD	UP
XP_011094421.1	LOC105174122	C2H2	UP
XP_011070914.1	LOC105156476	SBP	UP
XP_011087126.1	LOC105168692	AP2	UP
XP_011076502.1	LOC105160720	bHLH	UP
XP_011085124.1	LOC105167199	G2-like	UP
XP_011087147.1	LOC105168711	bHLH	UP
XP_011088837.1	LOC105169977	C2H2	UP
XP_011083625.1	LOC105166094	bHLH	UP
XP_011094110.1	LOC105173901	bHLH	UP
XP_011100098.1	LOC105178330	MYB	UP
XP_011093726.1	LOC105173616	GATA	UP
XP_011099224.1	LOC105177686	Dof	UP
XP_011070112.1	LOC105155837	GRAS	UP
XP_011076299.1	LOC105160561	bHLH	UP
XP_011074130.1	LOC105158914	NAC	UP
XP_011097216.1	LOC105176183	GRAS	UP
XP_011087214.1	LOC105168765	HD-ZIP	UP
XP_011086780.1	LOC105168411	NF-YC	UP
XP_011072548.1	LOC105157774	MYB_related	UP
XP_011098651.1	LOC105177269	NAC	UP
XP_011085607.1	LOC105167534	WRKY	UP
XP_011083529.1	LOC105166028	E2F/DP	UP
XP_011076673.1	LOC105160871	bHLH	UP
XP_011100973.1	LOC105179076	bZIP	UP
XP_011098539.1	LOC105177183	E2F/DP	UP
XP_011069622.1	LOC105155446	GeBP	UP
XP_011083860.1	LOC105166259	B3	UP
XP_011072178.1	LOC105157467	GRAS	UP
XP_011074366.1	LOC105159113	LBD	UP
XP_011085118.1	LOC105167193	WRKY	UP
XP_011080300.1	LOC105163586	ERF	UP
XP_011095646.1	LOC105175037	C2H2	UP
XP_011080922.1	LOC105164065	TALE	UP
XP_011082100.1	LOC105164949	bZIP	UP
XP_011086401.1	LOC105168148	HD-ZIP	UP
XP_011076813.1	LOC105160965	WRKY	UP
XP_011094585.1	LOC105174249	C2H2	UP
XP_011092988.1	LOC105173041	MYB	UP
XP_011080034.1	LOC105163408	ERF	UP
XP_011092175.1	LOC105172444	GeBP	UP
XP_011085756.1	LOC105167656	MYB	UP
XP_011082709.1	LOC105165409	HD-ZIP	UP
XP_011078203.1	LOC105162001	bHLH	UP
XP_011101230.1	LOC105179326	ERF	UP
XP_011074088.1	LOC105158884	Nin-like	UP
XP_011078845.1	LOC105162507	SBP	UP
XP_011093328.1	LOC105173325	ERF	UP
XP_011076269.1	LOC105160540	bHLH	UP
XP_011084002.1	LOC105166363	bHLH	UP
XP_011085020.1	LOC105167133	GRAS	UP
XP_011075186.1	LOC105159713	bHLH	UP
XP_011100030.1	LOC105178280	HD-ZIP	UP
XP_011094722.1	LOC105174343	NF-YB	UP
XP_011087712.1	LOC105169115	bZIP	UP
XP_011078514.1	LOC105162220	MYB	UP
XP_011074833.1	LOC105159455	NAC	UP
XP_011092666.1	LOC105172786	NF-YB	UP
XP_011080023.1	LOC105163397	LBD	UP
XP_011082585.1	LOC105165311	C2H2	UP
XP_011101980.1	LOC105180012	GRAS	UP
XP_011076504.1	LOC105160723	bHLH	UP
XP_011088543.1	LOC105169744	C3H	UP
XP_011099604.1	LOC105177983	GRAS	UP
XP_011082737.1	LOC105165429	TCP	UP
XP_011074989.1	LOC105159576	DBB	UP
XP_011084174.1	LOC105166495	NAC	UP
XP_011087283.1	LOC105168824	WRKY	UP
XP_011090100.1	LOC105170875	MYB	UP
XP_011075979.1	LOC105160317	bZIP	UP
XP_011069635.1	LOC105155458	GRAS	UP
XP_011081787.1	LOC105164742	ERF	UP
XP_011088777.1	LOC105169923	GATA	UP
XP_011094978.1	LOC105174541	MYB	UP
XP_011100134.1	LOC105178369	GATA	UP
XP_011076501.1	LOC105160719	bHLH	UP
XP_011077654.1	LOC105161615	bHLH	UP
XP_011096935.1	LOC105175888	TALE	UP
XP_011069976.1	LOC105155741	WOX	UP
XP_011089919.1	LOC105170726	GATA	UP
XP_011083617.1	LOC105166088	TALE	UP
XP_011081566.1	LOC105164581	ERF	UP
XP_011084822.1	LOC105166983	bZIP	UP
XP_011074672.1	LOC105159339	C2H2	UP
XP_011087287.1	LOC105168828	ZF-HD	UP
XP_011087824.1	LOC105169181	Trihelix	UP
XP_011073835.1	LOC105158695	GRAS	UP
XP_011072029.1	LOC105157332	MYB	UP
XP_011100426.1	LOC105178614	MYB	UP
XP_011082019.1	LOC105164899	CO-like	UP
XP_011101021.1	LOC105179122	M-type_MADS	UP
XP_011078371.1	LOC105162118	ERF	UP
XP_011100829.1	LOC105178936	M-type_MADS	UP
XP_011081306.1	LOC105164366	ERF	UP
XP_011089193.1	LOC105170219	bHLH	UP
XP_011070769.1	LOC105156356	bHLH	UP
XP_011081645.1	LOC105164642	ERF	UP
XP_011094111.1	LOC105173903	bHLH	UP
XP_011075487.1	LOC105159950	WOX	UP
XP_011072931.1	LOC105158027	MYB	UP
XP_011070953.1	LOC105156502	C2H2	UP
XP_011091501.1	LOC105171930	C2H2	UP
XP_011093751.1	LOC105173629	C3H	UP
XP_011099005.1	LOC105177517	GRAS	UP
XP_011071772.1	LOC105157159	MYB_related	UP
XP_011082950.1	LOC105165586	DBB	UP
XP_011096259.1	LOC105175506	Dof	UP
XP_011099468.1	LOC105177882	MYB	UP
XP_011071256.1	LOC105156736	CO-like	UP
XP_011077881.1	LOC105161771	bZIP	UP
XP_011096299.1	LOC105175533	HSF	UP
XP_011099177.1	LOC105177653	WRKY	UP
XP_011085996.1	LOC105167857	Dof	UP
XP_011078220.1	LOC105162020	MYB	UP
XP_011088595.1	LOC105169783	MYB	UP
XP_011084088.1	LOC105166436	B3	UP
XP_011082584.1	LOC105165310	HSF	UP
XP_011100828.1	LOC105178935	GRAS	UP
XP_011098324.1	LOC105177010	FAR1	UP
XP_011070471.1	LOC105156121	MYB	UP
XP_011078454.1	LOC105162182	TCP	UP
XP_011084402.1	LOC105166659	HSF	UP
XP_011100244.1	LOC105178471	G2-like	UP
XP_011075631.1	LOC105160061	HD-ZIP	UP
XP_011074391.1	LOC105159133	bHLH	UP
XP_011091225.1	LOC105171720	ERF	UP
XP_011087224.1	LOC105168775	bHLH	UP
XP_011091199.1	LOC105171702	Nin-like	UP
XP_011094538.1	LOC105174209	NAC	UP
XP_011093009.1	LOC105173060	HD-ZIP	UP
XP_011093313.1	LOC105173311	GRAS	UP
XP_011071034.1	LOC105156564	HD-ZIP	UP
XP_011081151.1	LOC105164235	NF-YC	UP
XP_011087184.1	LOC105168737	MYB_related	UP
XP_011087231.1	LOC105168780	NAC	UP
XP_011085123.1	LOC105167198	LBD	UP
XP_011099583.1	LOC105177965	GRAS	UP
XP_011091010.1	LOC105171556	ERF	UP
XP_011074282.1	LOC105159047	MIKC_MADS	UP
XP_011073882.1	LOC105158742	bZIP	DOWN
XP_011086821.1	LOC105168436	MIKC_MADS	DOWN
XP_011074553.1	LOC105159249	MYB_related	DOWN
XP_011089852.1	LOC105170679	AP2	DOWN
XP_011100371.1	LOC105178574	bHLH	DOWN
XP_011081722.1	LOC105164701	C3H	DOWN
XP_011085226.1	LOC105167278	ARF	DOWN
XP_011100939.1	LOC105179047	DBB	DOWN
XP_011079712.1	LOC105163163	NF-YB	DOWN
XP_011099807.1	LOC105178132	NAC	DOWN
XP_011076437.1	LOC105160657	ERF	DOWN
XP_011077211.1	LOC105161268	G2-like	DOWN
XP_011073725.1	LOC105158610	WRKY	DOWN
XP_011092499.1	LOC105172667	bHLH	DOWN
XP_011102173.1	LOC105180208	AP2	DOWN
XP_011076175.1	LOC105160486	MYB	DOWN
XP_011077348.1	LOC105161384	ARF	DOWN
XP_011092800.1	LOC105172893	MYB_related	DOWN
XP_011077047.1	LOC105161147	LBD	DOWN
XP_011101172.1	LOC105179256	ERF	DOWN
XP_011080062.1	LOC105163427	NAC	DOWN
XP_011093871.1	LOC105173709	ERF	DOWN
XP_011081344.1	LOC105164397	bHLH	DOWN
XP_011076239.1	LOC105160522	ERF	DOWN
XP_011076972.1	LOC105161095	GATA	DOWN
XP_011097940.1	LOC105176740	GRAS	DOWN
XP_011091876.1	LOC105172207	EIL	DOWN
XP_011088545.1	LOC105169746	bZIP	DOWN
XP_011082365.1	LOC105165158	bHLH	DOWN
XP_011072952.1	LOC105158041	Dof	DOWN
XP_011093295.1	LOC105173301	bHLH	DOWN
XP_011073844.1	LOC105158699	ERF	DOWN
XP_011083064.1	LOC105165675	bHLH	DOWN
XP_011085539.1	LOC105167483	TALE	DOWN
XP_011085351.1	LOC105167362	ERF	DOWN
XP_011088156.1	LOC105169464	bHLH	DOWN
XP_011087345.1	LOC105168862	bHLH	DOWN
XP_011082382.1	LOC105165167	WRKY	DOWN
XP_011089199.1	LOC105170225	ERF	DOWN
XP_011093616.1	LOC105173532	MYB_related	DOWN
XP_011089286.1	LOC105170290	GATA	DOWN
XP_011082056.1	LOC105164924	WRKY	DOWN
XP_011101097.1	LOC105179199	ERF	DOWN
XP_011097791.1	LOC105176617	GRAS	DOWN
XP_011084902.1	LOC105167043	C3H	DOWN
XP_011084481.1	LOC105166722	ERF	DOWN
XP_011096280.1	LOC105175520	MYB_related	DOWN
XP_011098623.1	LOC105177248	ZF-HD	DOWN
XP_011078663.1	LOC105162358	Dof	DOWN
XP_011078395.1	LOC105162133	HSF	DOWN
XP_011099077.1	LOC105177571	CO-like	DOWN
XP_011084236.1	LOC105166546	MYB	DOWN
XP_011088968.1	LOC105170065	MYB	DOWN
XP_011079713.1	LOC105163164	C2H2	DOWN
XP_011083868.1	LOC105166264	bZIP	DOWN
XP_011078221.1	LOC105162021	C3H	DOWN
XP_011086035.1	LOC105167882	NAC	DOWN
XP_011097997.1	LOC105176789	ARF	DOWN
XP_011087055.1	LOC105168612	HD-ZIP	DOWN
XP_011081304.1	LOC105164363	ERF	DOWN
XP_011101863.1	LOC105179902	WRKY	DOWN
XP_011100744.1	LOC105178875	WRKY	DOWN
XP_011090777.1	LOC105171384	NF-YC	DOWN
XP_011085755.1	LOC105167655	ZF-HD	DOWN
XP_011091132.1	LOC105171647	bHLH	DOWN
XP_011101504.1	LOC105179552	HSF	DOWN
XP_011094407.1	LOC105174111	ERF	DOWN
XP_011098187.1	LOC105176918	DBB	DOWN
XP_011091032.1	LOC105171568	HSF	DOWN
XP_011088680.1	LOC105169838	NAC	DOWN
XP_011078266.1	LOC105162060	ERF	DOWN
XP_011097089.1	LOC105176086	NAC	DOWN
XP_011088089.1	LOC105169393	B3	DOWN
XP_011071911.1	LOC105157247	MYB	DOWN
XP_011090487.1	LOC105171160	NAC	DOWN
XP_011069791.1	LOC105155595	C2H2	DOWN
XP_011083803.1	LOC105166226	MYB	DOWN
XP_011084041.1	LOC105166397	B3	DOWN
XP_011088915.1	LOC105170033	NAC	DOWN
XP_011101099.1	LOC105179201	ERF	DOWN
XP_011093390.1	LOC105173376	HD-ZIP	DOWN
XP_011070391.1	LOC105156057	GRF	DOWN
XP_011095942.1	LOC105175252	MIKC_MADS	DOWN
XP_011076647.1	LOC105160847	ERF	DOWN
XP_011081034.1	LOC105164147	ERF	DOWN
XP_011088744.1	LOC105169886	Trihelix	DOWN
XP_011087566.1	LOC105169008	bHLH	DOWN
XP_011099170.1	LOC105177645	MYB	DOWN
XP_011095138.1	LOC105174663	B3	DOWN
XP_011074319.1	LOC105159076	TALE	DOWN
XP_011072165.1	LOC105157454	LBD	DOWN
XP_011095780.1	LOC105175130	bHLH	DOWN
XP_011069597.1	LOC105155417	bZIP	DOWN
XP_011088410.1	LOC105169649	bHLH	DOWN
XP_011101883.1	LOC105179923	GRAS	DOWN
XP_011070385.1	LOC105156051	HD-ZIP	DOWN
XP_011101035.1	LOC105179134	ERF	DOWN
XP_011078131.1	LOC105161950	ERF	DOWN
XP_011073463.1	LOC105158409	HSF	DOWN
XP_011095709.1	LOC105175081	ERF	DOWN
XP_011077504.1	LOC105161503	WRKY	DOWN
XP_011076435.1	LOC105160655	ERF	DOWN
XP_011069877.1	LOC105155661	CO-like	DOWN
XP_011069612.1	LOC105155434	Dof	DOWN
XP_011083994.1	LOC105166361	RAV	DOWN
XP_011071244.1	LOC105156721	TCP	DOWN
XP_011098625.1	LOC105177249	ZF-HD	DOWN
XP_011102220.1	LOC105180242	MIKC_MADS	DOWN
XP_011096343.1	LOC105175563	ERF	DOWN
XP_011082962.1	LOC105165596	HSF	DOWN
XP_011072131.1	LOC105157416	ERF	DOWN
XP_011070329.1	LOC105156012	HD-ZIP	DOWN
XP_011084677.1	LOC105166874	AP2	DOWN
XP_011072032.1	LOC105157331	TALE	DOWN
XP_011083034.1	LOC105165653	NAC	DOWN
XP_011081009.1	LOC105164129	HSF	DOWN
XP_011079047.1	LOC105162661	MYB	DOWN
XP_011085305.1	LOC105167332	MIKC_MADS	DOWN
XP_011069921.1	LOC105155699	AP2	DOWN
XP_011092697.1	LOC105172819	NAC	DOWN
XP_011097214.1	LOC105176182	bZIP	DOWN
XP_011085568.1	LOC105167504	CO-like	DOWN
XP_011086072.1	LOC105167902	MYB	DOWN
XP_011069587.1	LOC105155407	HB-other	DOWN
XP_011085594.1	LOC105167524	MYB	DOWN
XP_011076610.1	LOC105160815	LBD	DOWN
XP_011076170.1	LOC105160477	C3H	DOWN
XP_011073726.1	LOC105158614	MYB	DOWN
XP_011072039.1	LOC105157339	HD-ZIP	DOWN
XP_011090056.1	LOC105170831	SBP	DOWN
XP_011097391.1	LOC105176325	MYB	DOWN
XP_011081953.1	LOC105164850	ERF	DOWN
XP_011086207.1	LOC105168004	TALE	DOWN
XP_011075874.1	LOC105160262	NAC	DOWN
XP_011086027.1	LOC105167878	VOZ	DOWN
XP_011097451.1	LOC105176368	GRAS	DOWN
XP_011083013.1	LOC105165635	bHLH	DOWN
XP_011093231.1	LOC105173242	WRKY	DOWN
XP_011082696.1	LOC105165399	SBP	DOWN
XP_011080757.1	LOC105163923	WRKY	DOWN
XP_011095306.1	LOC105174806	GRAS	DOWN
XP_011074956.1	LOC105159549	MYB	DOWN
XP_011075642.1	LOC105160076	MYB	DOWN
XP_011090575.1	LOC105171237	bZIP	DOWN
XP_011096215.1	LOC105175467	B3	DOWN
XP_011097206.1	LOC105176174	MYB	DOWN
XP_011090153.1	LOC105170917	bHLH	DOWN
XP_011090405.1	LOC105171089	SRS	DOWN
XP_011073189.1	LOC105158218	ARF	DOWN
XP_011078988.1	LOC105162584	CO-like	DOWN
XP_011086251.1	LOC105168036	GRAS	DOWN
XP_011082305.1	LOC105165118	ARF	DOWN
XP_011097209.1	LOC105176178	BES1	DOWN
XP_011092990.1	LOC105173039	WRKY	DOWN
XP_011080257.1	LOC105163550	Dof	DOWN
XP_011101023.1	LOC105179124	WRKY	DOWN
XP_011083613.1	LOC105166087	TALE	DOWN
XP_011098342.1	LOC105177026	NAC	DOWN
XP_011076033.1	LOC105160386	ERF	DOWN
XP_011094664.1	LOC105174278	C3H	DOWN
XP_011091721.1	LOC105172078	HD-ZIP	DOWN
XP_011095020.1	LOC105174574	Trihelix	DOWN
XP_011075237.1	LOC105159749	C2H2	DOWN
XP_011076700.1	LOC105160893	C3H	DOWN
XP_011096574.1	LOC105175724	M-type_MADS	DOWN
XP_011096409.1	LOC105175611	TCP	DOWN
XP_011081035.1	LOC105164148	ERF	DOWN
XP_011094327.1	LOC105174060	G2-like	DOWN
XP_011100407.1	LOC105178595	G2-like	DOWN
XP_011102313.1	LOC105180353	bHLH	DOWN
XP_011086604.1	LOC105168282	TALE	DOWN
XP_011097231.1	LOC105176198	LBD	DOWN
XP_011083211.1	LOC105165779	C2H2	DOWN
XP_011089823.1	LOC105170662	MYB	DOWN
XP_011076029.1	LOC105160383	WRKY	DOWN
XP_011084560.1	LOC105166777	GRF	DOWN
XP_011089326.1	LOC105170317	ARF	DOWN
XP_011082631.1	LOC105165348	NF-YB	DOWN
XP_011073756.1	LOC105158636	ERF	DOWN
XP_011073942.1	LOC105158775	HSF	DOWN
XP_011092575.1	LOC105172721	ERF	DOWN
XP_011077152.1	LOC105161226	bZIP	DOWN
XP_011083713.1	LOC105166165	C2H2	DOWN
XP_011080319.1	LOC105163605	LBD	DOWN
XP_011080799.1	LOC105163960	bHLH	DOWN
XP_011102159.1	LOC105180195	AP2	DOWN
XP_011099060.1	LOC105177528	HSF	DOWN
XP_011077291.1	LOC105161339	NAC	DOWN
XP_011090520.1	LOC105171187	ERF	DOWN
XP_011088263.1	LOC105169546	ERF	DOWN
XP_011093944.1	LOC105173759	bHLH	DOWN
XP_011083049.1	LOC105165663	ARF	DOWN
XP_011076240.1	LOC105160523	ERF	DOWN
XP_011085262.1	LOC105167304	bHLH	DOWN
XP_011075221.1	LOC105159740	NF-YA	DOWN
XP_011083495.1	LOC105166009	bZIP	DOWN
XP_011097656.1	LOC105176532	NAC	DOWN
XP_011084326.1	LOC105166607	ARF	DOWN
XP_011101442.1	LOC105179495	HSF	DOWN
XP_011075490.1	LOC105159955	TCP	DOWN
XP_011089860.1	LOC105170685	Dof	DOWN
XP_011076123.1	LOC105160449	GRAS	DOWN
XP_011097763.1	LOC105176599	NF-YB	DOWN
XP_011087024.1	LOC105168587	MYB	DOWN
XP_011097893.1	LOC105176696	bZIP	DOWN
XP_011096186.1	LOC105175448	MYB	DOWN
XP_011078583.1	LOC105162276	TALE	DOWN
XP_011086340.1	LOC105168102	NF-YC	DOWN
XP_011081622.1	LOC105164623	bHLH	DOWN
XP_011101342.1	LOC105179420	LBD	DOWN
XP_011071110.1	LOC105156624	TALE	DOWN
XP_011075032.1	LOC105159616	bHLH	DOWN
XP_011073364.1	LOC105158338	ERF	DOWN
XP_011074533.1	LOC105159235	ARF	DOWN
XP_011074411.1	LOC105159152	MYB	DOWN
XP_011089426.1	LOC105170384	MYB	DOWN
XP_011088250.1	LOC105169538	bZIP	DOWN
XP_011094419.1	LOC105174120	HSF	DOWN
XP_011074465.1	LOC105159192	B3	DOWN
XP_011093277.1	LOC105173280	HD-ZIP	DOWN
XP_011085824.1	LOC105167706	HD-ZIP	DOWN
XP_011080320.1	LOC105163606	bHLH	DOWN
XP_011087740.1	LOC105169133	bHLH	DOWN
XP_011093351.1	LOC105173343	bZIP	DOWN
XP_011096101.1	LOC105175372	HD-ZIP	DOWN
XP_011098609.1	LOC105177237	bHLH	DOWN
XP_011074552.1	LOC105159248	ZF-HD	DOWN
XP_011088480.1	LOC105169695	GATA	DOWN
XP_011082623.1	LOC105165339	AP2	DOWN
XP_011074522.1	LOC105159230	C2H2	DOWN
XP_011077649.1	LOC105161607	MYB	DOWN
XP_011100718.1	LOC105178858	MYB	DOWN
XP_011089804.1	LOC105170646	HD-ZIP	DOWN
XP_011072652.1	LOC105157854	AP2	DOWN
XP_011100355.1	LOC105178559	ERF	DOWN
XP_011088059.1	LOC105169368	LBD	DOWN
XP_011093555.1	LOC105173493	WRKY	DOWN
XP_011100326.1	LOC105178533	MYB	DOWN
XP_011072422.1	LOC105157678	HD-ZIP	DOWN
XP_011074190.1	LOC105158961	MYB	DOWN
XP_011077299.1	LOC105161346	C2H2	DOWN
XP_011097995.1	LOC105176788	ARF	DOWN
XP_011093659.1	LOC105173568	NAC	DOWN
XP_011091185.1	LOC105171657	ERF	DOWN
XP_011077027.1	LOC105161130	AP2	DOWN
XP_011076091.1	LOC105160423	WRKY	DOWN
XP_011096678.1	LOC105175788	HD-ZIP	DOWN
XP_011096751.1	LOC105175841	AP2	DOWN
XP_011089362.1	LOC105170336	Dof	DOWN
XP_011093005.1	LOC105173057	NAC	DOWN
XP_011091956.1	LOC105172274	MYB	DOWN
XP_011070559.1	LOC105156189	ARR-B	DOWN
XP_011093873.1	LOC105173711	ARF	DOWN
XP_011101291.1	LOC105179379	MYB	DOWN
XP_011081291.1	LOC105164355	HD-ZIP	DOWN
XP_011091297.1	LOC105171768	TCP	DOWN
XP_011089883.1	LOC105170702	ARF	DOWN
XP_011089912.1	LOC105170721	HD-ZIP	DOWN
XP_011070990.1	LOC105156531	G2-like	DOWN
XP_011070696.1	LOC105156298	NAC	DOWN
XP_011078584.1	LOC105162277	NAC	DOWN
XP_011090856.1	LOC105171434	LBD	DOWN
XP_011089918.1	LOC105170725	ARF	DOWN
XP_011100111.1	LOC105178342	C3H	DOWN
XP_011093630.1	LOC105173545	ERF	DOWN
XP_011086065.1	LOC105167900	bHLH	DOWN
XP_011090449.1	LOC105171122	ERF	DOWN
XP_011096365.1	LOC105175579	NAC	DOWN
XP_011074331.1	LOC105159085	AP2	DOWN
XP_011084325.1	LOC105166606	GATA	DOWN
XP_011101385.1	LOC105179461	Trihelix	DOWN
XP_011081142.1	LOC105164227	WRKY	DOWN
XP_011094312.1	LOC105174042	bHLH	DOWN
XP_011078598.1	LOC105162291	ARR-B	DOWN
XP_011073652.1	LOC105158562	bHLH	DOWN
XP_011090366.1	LOC105171059	MYB	DOWN
XP_011083673.1	LOC105166131	MYB_related	DOWN
XP_011083484.1	LOC105166008	BBR-BPC	DOWN
XP_011094408.1	LOC105174112	Trihelix	DOWN
XP_011082272.1	LOC105165096	Trihelix	DOWN
XP_011083103.1	LOC105165703	bHLH	DOWN
XP_011072373.1	LOC105157647	HD-ZIP	DOWN
XP_011071260.1	LOC105156739	HSF	DOWN
XP_011072043.1	LOC105157341	NAC	DOWN
XP_011078228.1	LOC105162027	NAC	DOWN
XP_011090115.1	LOC105170890	ERF	DOWN
XP_011102214.1	LOC105180241	bHLH	DOWN
XP_011074329.1	LOC105159084	bHLH	DOWN
XP_011096171.1	LOC105175434	bHLH	DOWN
XP_011086854.1	LOC105168461	CO-like	DOWN
XP_011081420.1	LOC105164468	NAC	DOWN
XP_011076335.1	LOC105160589	NAC	DOWN
XP_011097220.1	LOC105176188	C3H	DOWN
XP_011089294.1	LOC105170294	HD-ZIP	DOWN
XP_011070832.1	LOC105156412	G2-like	DOWN
XP_011070997.1	LOC105156536	ZF-HD	DOWN
XP_011101123.1	LOC105179221	NAC	DOWN
XP_011087626.1	LOC105169057	ARF	DOWN
XP_011071399.1	LOC105156857	ARR-B	DOWN
XP_011099169.1	LOC105177644	GRAS	DOWN
XP_011075159.1	LOC105159693	G2-like	DOWN
XP_011080483.1	LOC105163734	bZIP	DOWN
XP_011085606.1	LOC105167533	LSD	DOWN
XP_011086174.1	LOC105167974	HD-ZIP	DOWN
XP_011083876.1	LOC105166268	bHLH	DOWN
XP_011083639.1	LOC105166106	SRS	DOWN
XP_011072116.1	LOC105157401	bHLH	DOWN
XP_011099626.1	LOC105177998	ZF-HD	DOWN
XP_011079319.1	LOC105162864	CO-like	DOWN
XP_011095148.1	LOC105174673	WRKY	DOWN
XP_011097951.1	LOC105176749	bHLH	DOWN
XP_011093093.1	LOC105173131	MYB_related	DOWN
XP_011092847.1	LOC105172927	DBB	DOWN
XP_011093423.1	LOC105173402	bHLH	DOWN
XP_011092943.1	LOC105173005	NAC	DOWN
XP_011070809.1	LOC105156390	ERF	DOWN
XP_011098384.1	LOC105177059	bZIP	DOWN
XP_011086968.1	LOC105168539	MYB_related	DOWN
XP_011071702.1	LOC105157099	Dof	DOWN
XP_011098554.1	LOC105177195	MYB	DOWN
XP_011075030.1	LOC105159614	TCP	DOWN
XP_011088938.1	LOC105170045	NAC	DOWN
XP_011081193.1	LOC105164277	MYB	DOWN
XP_011071178.1	LOC105156670	ARR-B	DOWN
XP_011096575.1	LOC105175721	TCP	DOWN
XP_011082599.1	LOC105165324	bHLH	DOWN
XP_011077383.1	LOC105161408	AP2	DOWN
XP_011074760.1	LOC105159406	Trihelix	DOWN
XP_011091209.1	LOC105171706	bHLH	DOWN
XP_011085990.1	LOC105167854	Trihelix	DOWN
XP_011101009.1	LOC105179111	Dof	DOWN
XP_011100677.1	LOC105178838	SBP	DOWN
XP_011077884.1	LOC105161769	bHLH	DOWN
XP_011069675.1	LOC105155489	MYB	DOWN
XP_011072388.1	LOC105157656	bHLH	DOWN
XP_011087570.1	LOC105169011	MYB	DOWN
XP_011087146.1	LOC105168709	bHLH	DOWN
XP_011072829.1	LOC105157966	C2H2	DOWN
XP_011070525.1	LOC105156166	C2H2	DOWN
XP_011090048.1	LOC105170825	NAC	DOWN
XP_011099209.1	LOC105177674	ARF	DOWN
XP_011076828.1	LOC105160978	LBD	DOWN
XP_011083531.1	LOC105166030	C2H2	DOWN
XP_011088147.1	LOC105169455	bHLH	DOWN
XP_011099889.1	LOC105178182	bZIP	DOWN
XP_011092458.1	LOC105172636	GATA	DOWN
XP_011099590.1	LOC105177971	BES1	DOWN
XP_011080506.1	LOC105163754	FAR1	DOWN
XP_011080798.1	LOC105163959	bHLH	DOWN
XP_011088799.1	LOC105169948	C2H2	DOWN
XP_011079549.1	LOC105163040	WRKY	DOWN
XP_011085506.1	LOC105167463	LBD	DOWN
XP_011092605.1	LOC105172741	GRF	DOWN
XP_011096522.1	LOC105175686	bHLH	DOWN
XP_011074968.1	LOC105159557	GRF	DOWN
XP_011095879.1	LOC105175215	CO-like	DOWN
XP_011074860.1	LOC105159482	ERF	DOWN
XP_011084486.1	LOC105166727	bHLH	DOWN
XP_011096448.1	LOC105175644	ERF	DOWN
XP_011087116.1	LOC105168682	TCP	DOWN
XP_011090876.1	LOC105171452	SBP	DOWN
XP_011077666.1	LOC105161627	ARF	DOWN
XP_011096933.1	LOC105175981	NAC	DOWN
XP_011091647.1	LOC105172018	DBB	DOWN
XP_011097486.1	LOC105176399	bHLH	DOWN
XP_011071213.1	LOC105156696	S1Fa-like	DOWN
XP_011092710.1	LOC105172832	LBD	DOWN
XP_011073024.1	LOC105158090	Trihelix	DOWN
XP_011098344.1	LOC105177027	NAC	DOWN
XP_011075514.1	LOC105159975	Dof	DOWN
XP_011074920.1	LOC105159525	GRAS	DOWN
XP_011091364.1	LOC105171821	MYB	DOWN
XP_011081404.1	LOC105164451	MYB	DOWN
XP_011098931.1	LOC105177464	NAC	DOWN
XP_011071241.1	LOC105156718	MIKC_MADS	DOWN
XP_011100438.1	LOC105178626	bHLH	DOWN
XP_011077219.1	LOC105161278	C2H2	DOWN
XP_011093325.1	LOC105173323	MYB	DOWN
XP_011094016.1	LOC105173834	ERF	DOWN
XP_011099071.1	LOC105177566	bZIP	DOWN
XP_011100937.1	LOC105179013	WRKY	DOWN
XP_011076201.1	LOC105160500	HSF	DOWN
XP_011085744.1	LOC105167649	NAC	DOWN
XP_011070788.1	LOC105156372	MYB	DOWN
XP_011073661.1	LOC105158569	HD-ZIP	DOWN
XP_011100410.1	LOC105178598	WRKY	DOWN
XP_011092260.1	LOC105172504	ARF	DOWN
XP_011076580.1	LOC105160789	WRKY	DOWN
XP_011093516.1	LOC105173469	C3H	DOWN
XP_011098618.1	LOC105177243	NAC	DOWN
XP_011099632.1	LOC105178002	bHLH	DOWN
XP_011070190.1	LOC105155905	LBD	DOWN
XP_011088101.1	LOC105169408	M-type_MADS	DOWN
XP_011074987.1	LOC105159573	bZIP	DOWN
XP_011074630.1	LOC105159315	SRS	DOWN
XP_011097229.1	LOC105176197	HD-ZIP	DOWN
XP_011096265.1	LOC105175510	NAC	DOWN
XP_011077962.1	LOC105161836	MYB_related	DOWN
XP_011093149.1	LOC105173176	MYB	DOWN
XP_011071008.1	LOC105156546	TCP	DOWN
XP_011071373.1	LOC105156836	WRKY	DOWN
XP_011092862.1	LOC105172938	bHLH	DOWN
XP_011094877.1	LOC105174461	WRKY	DOWN
XP_011089602.1	LOC105170511	FAR1	DOWN
XP_011093166.1	LOC105173189	HD-ZIP	DOWN
XP_011077893.1	LOC105161780	GRF	DOWN
XP_011087133.1	LOC105168698	MYB	DOWN
XP_011086973.1	LOC105168541	HD-ZIP	DOWN
XP_011072245.1	LOC105157535	C3H	DOWN
XP_011069902.1	LOC105155680	C2H2	DOWN
XP_011095229.1	LOC105174740	WRKY	DOWN
XP_011093197.1	LOC105173218	LBD	DOWN
XP_011099313.1	LOC105177766	MYB	DOWN
XP_011072048.1	LOC105157344	MYB_related	DOWN
XP_011099240.1	LOC105177703	B3	DOWN
XP_011081776.1	LOC105164733	HD-ZIP	DOWN
XP_011096599.1	LOC105175742	TCP	DOWN
XP_011083914.1	LOC105166303	TALE	DOWN
XP_011095764.1	LOC105175118	G2-like	DOWN
XP_011080516.1	LOC105163757	HD-ZIP	DOWN
XP_011100812.1	LOC105178920	ARR-B	DOWN
XP_011085207.1	LOC105167264	HD-ZIP	DOWN
XP_011091059.1	LOC105171596	NF-YB	DOWN
XP_011077236.1	LOC105161291	ERF	DOWN
XP_011096446.1	LOC105175642	ARF	DOWN
XP_011076261.1	LOC105160534	TCP	DOWN
XP_011096357.1	LOC105175572	HB-other	DOWN
XP_011070086.1	LOC105155817	bZIP	DOWN
XP_011081162.1	LOC105164246	MIKC_MADS	DOWN
XP_011100345.1	LOC105178550	NF-YB	DOWN
XP_011088488.1	LOC105169701	DBB	DOWN
XP_011072425.1	LOC105157681	HB-other	DOWN
XP_011074759.1	LOC105159405	Trihelix	DOWN
XP_011077333.1	LOC105161373	MYB_related	DOWN
XP_011076030.1	LOC105160384	bHLH	DOWN
XP_011074773.1	LOC105159413	C3H	DOWN
XP_011099355.1	LOC105177802	LBD	DOWN
XP_011080879.1	LOC105164022	Trihelix	DOWN
XP_011069808.1	LOC105155612	bHLH	DOWN
XP_011096635.1	LOC105175759	ARF	DOWN
XP_011081579.1	LOC105164593	bZIP	DOWN
XP_011070552.1	LOC105156181	HSF	DOWN
XP_011070153.1	LOC105155867	AP2	DOWN
XP_011080000.1	LOC105163383	WRKY	DOWN
XP_011098060.1	LOC105176832	HSF	DOWN
XP_011089287.1	LOC105170291	ARF	DOWN
XP_011088705.1	LOC105169857	Nin-like	DOWN
XP_011095535.1	LOC105174962	NF-YB	DOWN
XP_011080803.1	LOC105163965	bHLH	DOWN
XP_011074426.1	LOC105159163	bZIP	DOWN
XP_011069676.1	LOC105155493	WOX	DOWN
XP_011093084.1	LOC105173125	MYB_related	DOWN
XP_011070838.1	LOC105156419	bHLH	DOWN
XP_011071018.1	LOC105156552	MYB	DOWN
XP_011070989.1	LOC105156530	MYB	DOWN
XP_011085751.1	LOC105167652	Dof	DOWN
XP_011085926.1	LOC105167811	MYB_related	DOWN
XP_011073899.1	LOC105158752	FAR1	DOWN
XP_011075906.1	LOC105160287	GRF	DOWN
XP_011083607.1	LOC105166082	DBB	DOWN
XP_011079532.1	LOC105163028	WRKY	DOWN
XP_011092451.1	LOC105172630	MIKC_MADS	DOWN
XP_011087240.1	LOC105168787	Dof	DOWN
XP_011077474.1	LOC105161473	MYB	DOWN
XP_011075183.1	LOC105159711	bHLH	DOWN
XP_011094651.1	LOC105174298	ARF	DOWN
XP_011091217.1	LOC105171709	MIKC_MADS	DOWN
XP_011084446.1	LOC105166695	GRAS	DOWN
XP_011098429.1	LOC105177099	LBD	DOWN
XP_011084346.1	LOC105166619	MYB	DOWN
XP_011077184.1	LOC105161251	C3H	DOWN
XP_011086441.1	LOC105168182	MYB_related	DOWN
XP_011095222.1	LOC105174733	GRAS	DOWN
XP_011094870.1	LOC105174457	GRAS	DOWN
XP_011085513.1	LOC105167467	Dof	DOWN
XP_011077052.1	LOC105161151	G2-like	DOWN
XP_011084620.1	LOC105166828	HSF	DOWN
XP_011089037.1	LOC105170117	bHLH	DOWN
XP_011080686.1	LOC105163875	bHLH	DOWN
XP_011073448.1	LOC105158397	CPP	DOWN
XP_011093958.1	LOC105173774	ARF	DOWN
XP_011099620.1	LOC105177994	GATA	DOWN
XP_011088190.1	LOC105169491	HB-PHD	DOWN
XP_011092390.1	LOC105172582	bZIP	DOWN
XP_011099110.1	LOC105177600	AP2	DOWN
XP_011084413.1	LOC105166671	MYB	DOWN
XP_011078862.1	LOC105162520	bHLH	DOWN
XP_011095221.1	LOC105174732	GRAS	DOWN
XP_011093108.1	LOC105173145	ERF	DOWN
XP_011070824.1	LOC105156402	bZIP	DOWN
XP_011078767.1	LOC105162451	NF-YB	DOWN
XP_011096433.1	LOC105175629	bHLH	DOWN
XP_011069555.1	LOC105155381	ERF	DOWN
XP_011100551.1	LOC105178719	CO-like	DOWN

## Sheet: Overall TFs in DR
Table S3. Overall TFs in DR and DS.
TF_ID	Gene ID	TF_Family	UP OR DOWN
XP_011070984.1	LOC105156525	NAC	UP
XP_011070274.1	LOC105155973	bHLH	UP
XP_011096383.1	LOC105175593	ERF	UP
XP_011099137.1	LOC105177622	HSF	UP
XP_011094733.1	LOC105174354	MYB	UP
XP_011076673.1	LOC105160871	bHLH	UP
XP_011086002.1	LOC105167861	bHLH	UP
XP_011087225.1	LOC105168776	bHLH	UP
XP_011075449.1	LOC105159923	bHLH	UP
XP_011082230.1	LOC105165053	MYB	UP
XP_011071046.1	LOC105156573	bHLH	UP
XP_011079127.1	LOC105162722	MYB	UP
XP_011099455.1	LOC105177871	bHLH	UP
XP_011081639.1	LOC105164641	WRKY	UP
XP_011084534.1	LOC105166761	Dof	UP
XP_011096186.1	LOC105175448	MYB	UP
XP_011092242.1	LOC105172490	NAC	UP
XP_011088837.1	LOC105169977	C2H2	UP
XP_011074290.1	LOC105159054	bHLH	UP
XP_011093325.1	LOC105173323	MYB	UP
XP_011073519.1	LOC105158452	ERF	UP
XP_011091699.1	LOC105172058	ERF	UP
XP_011100538.1	LOC105178705	NAC	UP
XP_011069977.1	LOC105155742	MYB	UP
XP_011078936.1	LOC105162575	C3H	UP
XP_011070771.1	LOC105156357	bHLH	UP
XP_011085906.1	LOC105167789	ERF	UP
XP_011091850.1	LOC105172186	Trihelix	UP
XP_011100298.1	LOC105178506	MYB_related	UP
XP_011095823.1	LOC105175173	NAC	UP
XP_011100183.1	LOC105178419	bHLH	UP
XP_011078910.1	LOC105162551	HSF	UP
XP_011075519.1	LOC105159980	NAC	UP
XP_011096311.1	LOC105175544	bHLH	UP
XP_011099465.1	LOC105177879	MIKC_MADS	UP
XP_011071772.1	LOC105157159	MYB_related	UP
XP_011099996.1	LOC105178253	bHLH	UP
XP_011071242.1	LOC105156719	WRKY	UP
XP_011098249.1	LOC105176955	TCP	UP
XP_011094007.1	LOC105173824	bHLH	UP
XP_011083017.1	LOC105165639	LBD	UP
XP_011070471.1	LOC105156121	MYB	UP
XP_011086884.1	LOC105168482	ERF	UP
XP_011073204.1	LOC105158228	ERF	UP
XP_011080617.1	LOC105163827	GRAS	UP
XP_011099556.1	LOC105177943	LBD	UP
XP_011075911.1	LOC105160292	HD-ZIP	UP
XP_011090094.1	LOC105170870	LBD	UP
XP_011081677.1	LOC105164665	C2H2	UP
XP_011069976.1	LOC105155741	WOX	UP
XP_011084945.1	LOC105167079	MYB	UP
XP_011077208.1	LOC105161270	GRAS	UP
XP_011092666.1	LOC105172786	NF-YB	UP
XP_011076840.1	LOC105160991	C2H2	UP
XP_011079007.1	LOC105162628	WRKY	UP
XP_011085907.1	LOC105167791	ERF	UP
XP_011076652.1	LOC105160852	LBD	UP
XP_011096299.1	LOC105175533	HSF	UP
XP_011098622.1	LOC105177247	MYB	UP
XP_011080296.1	LOC105163583	LBD	UP
XP_011075425.1	LOC105159906	bZIP	UP
XP_011096448.1	LOC105175644	ERF	UP
XP_011099177.1	LOC105177653	WRKY	UP
XP_011073852.1	LOC105158709	MYB	UP
XP_011080947.1	LOC105164084	bHLH	UP
XP_011100098.1	LOC105178330	MYB	UP
XP_011095415.1	LOC105174882	WRKY	UP
XP_011100810.1	LOC105178917	GATA	UP
XP_011096755.1	LOC105175843	LBD	UP
XP_011073782.1	LOC105158655	ERF	UP
XP_011093715.1	LOC105173606	MYB_related	UP
XP_011084002.1	LOC105166363	bHLH	UP
XP_011076888.1	LOC105161026	ERF	UP
XP_011095826.1	LOC105175176	MYB	UP
XP_011079126.1	LOC105162721	WOX	UP
XP_011076599.1	LOC105160804	MYB	UP
XP_011082903.1	LOC105165548	Nin-like	UP
XP_011091887.1	LOC105172214	AP2	UP
XP_011080023.1	LOC105163397	LBD	UP
XP_011082433.1	LOC105165203	GATA	UP
XP_011089318.1	LOC105170311	C2H2	UP
XP_011098651.1	LOC105177269	NAC	UP
XP_011081349.1	LOC105164402	Trihelix	UP
XP_011070504.1	LOC105156147	C2H2	UP
XP_011079396.1	LOC105162917	ERF	UP
XP_011079436.1	LOC105162954	MYB	UP
XP_011087249.1	LOC105168794	MYB	UP
XP_011076793.1	LOC105160947	CO-like	UP
XP_011097798.1	LOC105176621	GRAS	UP
XP_011081151.1	LOC105164235	NF-YC	UP
XP_011101421.1	LOC105179486	WRKY	UP
XP_011077483.1	LOC105161483	MYB	UP
XP_011081961.1	LOC105164855	WRKY	UP
XP_011094441.1	LOC105174138	Trihelix	UP
XP_011090107.1	LOC105170881	GeBP	UP
XP_011074366.1	LOC105159113	LBD	UP
XP_011089355.1	LOC105170332	LBD	UP
XP_011099003.1	LOC105177515	WRKY	UP
XP_011100937.1	LOC105179013	WRKY	UP
XP_011078203.1	LOC105162001	bHLH	UP
XP_011085450.1	LOC105167433	GRAS	UP
XP_011100244.1	LOC105178471	G2-like	UP
XP_011099378.1	LOC105177821	GRAS	UP
XP_011100410.1	LOC105178598	WRKY	UP
XP_011080922.1	LOC105164065	TALE	UP
XP_011070804.1	LOC105156385	LBD	UP
XP_011075470.1	LOC105159939	HD-ZIP	UP
XP_011076502.1	LOC105160720	bHLH	UP
XP_011076841.1	LOC105160992	LBD	UP
XP_011078838.1	LOC105162502	G2-like	UP
XP_011101021.1	LOC105179122	M-type_MADS	UP
XP_011096367.1	LOC105175581	HD-ZIP	UP
XP_011094421.1	LOC105174122	C2H2	UP
XP_011073835.1	LOC105158695	GRAS	UP
XP_011100973.1	LOC105179076	bZIP	UP
XP_011094877.1	LOC105174461	WRKY	UP
XP_011075476.1	LOC105159943	bHLH	UP
XP_011087231.1	LOC105168780	NAC	UP
XP_011071180.1	LOC105156672	MYB	UP
XP_011081787.1	LOC105164742	ERF	UP
XP_011093313.1	LOC105173311	GRAS	UP
XP_011093630.1	LOC105173545	ERF	UP
XP_011097689.1	LOC105176548	C2H2	UP
XP_011097382.1	LOC105176313	NAC	UP
XP_011081002.1	LOC105164125	MYB	UP
XP_011077881.1	LOC105161771	bZIP	UP
XP_011073133.1	LOC105158180	bHLH	UP
XP_011077776.1	LOC105161689	bZIP	UP
XP_011076209.1	LOC105160506	HD-ZIP	UP
XP_011082627.1	LOC105165344	GRAS	UP
XP_011096716.1	LOC105175822	WRKY	UP
XP_011094902.1	LOC105174479	C2H2	UP
XP_011087063.1	LOC105168627	WRKY	UP
XP_011082019.1	LOC105164899	CO-like	UP
XP_011097216.1	LOC105176183	GRAS	UP
XP_011071617.1	LOC105157021	WRKY	UP
XP_011087126.1	LOC105168692	AP2	UP
XP_011087598.1	LOC105169036	NAC	UP
XP_011101476.1	LOC105179522	Trihelix	UP
XP_011075979.1	LOC105160317	bZIP	UP
XP_011087184.1	LOC105168737	MYB_related	UP
XP_011094665.1	LOC105174306	ERF	UP
XP_011082709.1	LOC105165409	HD-ZIP	UP
XP_011091010.1	LOC105171556	ERF	UP
XP_011070508.1	LOC105156150	G2-like	UP
XP_011072458.1	LOC105157709	bHLH	UP
XP_011085905.1	LOC105167788	ERF	UP
XP_011088543.1	LOC105169744	C3H	UP
XP_011073356.1	LOC105158331	ERF	UP
XP_011082170.1	LOC105164992	ERF	UP
XP_011082737.1	LOC105165429	TCP	UP
XP_011077862.1	LOC105161758	G2-like	UP
XP_011082584.1	LOC105165310	HSF	UP
XP_011100952.1	LOC105179055	GATA	UP
XP_011097516.1	LOC105176418	LBD	UP
XP_011095310.1	LOC105174809	C2H2	UP
XP_011088777.1	LOC105169923	GATA	UP
XP_011089573.1	LOC105170494	MYB_related	UP
XP_011102313.1	LOC105180353	bHLH	UP
XP_011094978.1	LOC105174541	MYB	UP
XP_011077654.1	LOC105161615	bHLH	UP
XP_011074833.1	LOC105159455	NAC	UP
XP_011085274.1	LOC105167312	WRKY	UP
XP_011091225.1	LOC105171720	ERF	UP
XP_011096037.1	LOC105175324	WRKY	UP
XP_011073350.1	LOC105158325	C2H2	UP
XP_011087287.1	LOC105168828	ZF-HD	UP
XP_011080300.1	LOC105163586	ERF	UP
XP_011090494.1	LOC105171166	bHLH	UP
XP_011085756.1	LOC105167656	MYB	UP
XP_011078853.1	LOC105162512	bZIP	UP
XP_011092943.1	LOC105173005	NAC	UP
XP_011097796.1	LOC105176620	NAC	UP
XP_011076580.1	LOC105160789	WRKY	UP
XP_011085118.1	LOC105167193	WRKY	UP
XP_011087113.1	LOC105168680	WRKY	UP
XP_011083860.1	LOC105166259	B3	UP
XP_011100390.1	LOC105178582	GRAS	UP
XP_011086144.1	LOC105167944	B3	UP
XP_011070692.1	LOC105156293	AP2	UP
XP_011100775.1	LOC105178898	bZIP	UP
XP_011091364.1	LOC105171821	MYB	UP
XP_011082906.1	LOC105165550	WRKY	UP
XP_011100828.1	LOC105178935	GRAS	UP
XP_011085123.1	LOC105167198	LBD	UP
XP_011086174.1	LOC105167974	HD-ZIP	UP
XP_011099468.1	LOC105177882	MYB	UP
XP_011090506.1	LOC105171149	CPP	UP
XP_011077962.1	LOC105161836	MYB_related	UP
XP_011081778.1	LOC105164735	GATA	UP
XP_011098601.1	LOC105177230	HD-ZIP	UP
XP_011095220.1	LOC105174731	G2-like	UP
XP_011078220.1	LOC105162020	MYB	UP
XP_011072418.1	LOC105157676	GATA	UP
XP_011090301.1	LOC105171008	TALE	UP
XP_011080672.1	LOC105163869	LBD	UP
XP_011100773.1	LOC105178897	GRAS	UP
XP_011082729.1	LOC105165424	bZIP	UP
XP_011075633.1	LOC105160066	ZF-HD	UP
XP_011079918.1	LOC105163311	HSF	UP
XP_011094403.1	LOC105174108	GRF	UP
XP_011100239.1	LOC105178467	C2H2	UP
XP_011097523.1	LOC105176426	bHLH	UP
XP_011097193.1	LOC105176167	LBD	UP
XP_011083326.1	LOC105165863	bZIP	UP
XP_011091607.1	LOC105171999	Nin-like	UP
XP_011080295.1	LOC105163582	C2H2	UP
XP_011078716.1	LOC105162419	AP2	UP
XP_011086314.1	LOC105168083	NAC	UP
XP_011099354.1	LOC105177801	GRAS	UP
XP_011080382.1	LOC105163651	GRAS	UP
XP_011089967.1	LOC105170760	C2H2	UP
XP_011092988.1	LOC105173041	MYB	UP
XP_011097106.1	LOC105176102	GATA	UP
XP_011087214.1	LOC105168765	HD-ZIP	UP
XP_011071014.1	LOC105156549	bHLH	UP
XP_011101980.1	LOC105180012	GRAS	UP
XP_011085607.1	LOC105167534	WRKY	UP
XP_011075176.1	LOC105159703	bZIP	UP
XP_011086821.1	LOC105168436	MIKC_MADS	DOWN
XP_011089852.1	LOC105170679	AP2	DOWN
XP_011100371.1	LOC105178574	bHLH	DOWN
XP_011077299.1	LOC105161346	C2H2	DOWN
XP_011081722.1	LOC105164701	C3H	DOWN
XP_011085226.1	LOC105167278	ARF	DOWN
XP_011095221.1	LOC105174732	GRAS	DOWN
XP_011093659.1	LOC105173568	NAC	DOWN
XP_011099807.1	LOC105178132	NAC	DOWN
XP_011076437.1	LOC105160657	ERF	DOWN
XP_011074899.1	LOC105159512	ARF	DOWN
XP_011077211.1	LOC105161268	G2-like	DOWN
XP_011076091.1	LOC105160423	WRKY	DOWN
XP_011078845.1	LOC105162507	SBP	DOWN
XP_011102173.1	LOC105180208	AP2	DOWN
XP_011076175.1	LOC105160486	MYB	DOWN
XP_011076269.1	LOC105160540	bHLH	DOWN
XP_011077906.1	LOC105161790	bHLH	DOWN
XP_011084760.1	LOC105166938	ERF	DOWN
XP_011093871.1	LOC105173709	ERF	DOWN
XP_011081344.1	LOC105164397	bHLH	DOWN
XP_011097940.1	LOC105176740	GRAS	DOWN
XP_011082365.1	LOC105165158	bHLH	DOWN
XP_011091956.1	LOC105172274	MYB	DOWN
XP_011087078.1	LOC105168644	C2H2	DOWN
XP_011093295.1	LOC105173301	bHLH	DOWN
XP_011073844.1	LOC105158699	ERF	DOWN
XP_011083064.1	LOC105165675	bHLH	DOWN
XP_011085539.1	LOC105167483	TALE	DOWN
XP_011085351.1	LOC105167362	ERF	DOWN
XP_011087345.1	LOC105168862	bHLH	DOWN
XP_011089199.1	LOC105170225	ERF	DOWN
XP_011101291.1	LOC105179379	MYB	DOWN
XP_011072408.1	LOC105157670	ERF	DOWN
XP_011101097.1	LOC105179199	ERF	DOWN
XP_011075258.1	LOC105159770	HD-ZIP	DOWN
XP_011071286.1	LOC105156767	C2H2	DOWN
XP_011084481.1	LOC105166722	ERF	DOWN
XP_011077236.1	LOC105161291	ERF	DOWN
XP_011096280.1	LOC105175520	MYB_related	DOWN
XP_011098623.1	LOC105177248	ZF-HD	DOWN
XP_011078663.1	LOC105162358	Dof	DOWN
XP_011078395.1	LOC105162133	HSF	DOWN
XP_011091297.1	LOC105171768	TCP	DOWN
XP_011084236.1	LOC105166546	MYB	DOWN
XP_011088968.1	LOC105170065	MYB	DOWN
XP_011078221.1	LOC105162021	C3H	DOWN
XP_011086035.1	LOC105167882	NAC	DOWN
XP_011100162.1	LOC105178395	C2H2	DOWN
XP_011096373.1	LOC105175587	VOZ	DOWN
XP_011097997.1	LOC105176789	ARF	DOWN
XP_011087055.1	LOC105168612	HD-ZIP	DOWN
XP_011081287.1	LOC105164353	MYB_related	DOWN
XP_011091132.1	LOC105171647	bHLH	DOWN
XP_011101504.1	LOC105179552	HSF	DOWN
XP_011098187.1	LOC105176918	DBB	DOWN
XP_011088680.1	LOC105169838	NAC	DOWN
XP_011097089.1	LOC105176086	NAC	DOWN
XP_011088089.1	LOC105169393	B3	DOWN
XP_011071911.1	LOC105157247	MYB	DOWN
XP_011083803.1	LOC105166226	MYB	DOWN
XP_011070990.1	LOC105156531	G2-like	DOWN
XP_011093390.1	LOC105173376	HD-ZIP	DOWN
XP_011098931.1	LOC105177464	NAC	DOWN
XP_011070391.1	LOC105156057	GRF	DOWN
XP_011095942.1	LOC105175252	MIKC_MADS	DOWN
XP_011087570.1	LOC105169011	MYB	DOWN
XP_011089918.1	LOC105170725	ARF	DOWN
XP_011095138.1	LOC105174663	B3	DOWN
XP_011097229.1	LOC105176197	HD-ZIP	DOWN
XP_011095780.1	LOC105175130	bHLH	DOWN
XP_011069597.1	LOC105155417	bZIP	DOWN
XP_011088410.1	LOC105169649	bHLH	DOWN
XP_011099355.1	LOC105177802	LBD	DOWN
XP_011101035.1	LOC105179134	ERF	DOWN
XP_011070362.1	LOC105156033	MYB	DOWN
XP_011085852.1	LOC105167730	ERF	DOWN
XP_011078131.1	LOC105161950	ERF	DOWN
XP_011095709.1	LOC105175081	ERF	DOWN
XP_011086065.1	LOC105167900	bHLH	DOWN
XP_011076435.1	LOC105160655	ERF	DOWN
XP_011069877.1	LOC105155661	CO-like	DOWN
XP_011099683.1	LOC105178041	NAC	DOWN
XP_011069612.1	LOC105155434	Dof	DOWN
XP_011096365.1	LOC105175579	NAC	DOWN
XP_011098625.1	LOC105177249	ZF-HD	DOWN
XP_011071244.1	LOC105156721	TCP	DOWN
XP_011094793.1	LOC105174394	ERF	DOWN
XP_011088705.1	LOC105169857	Nin-like	DOWN
XP_011080803.1	LOC105163965	bHLH	DOWN
XP_011072032.1	LOC105157331	TALE	DOWN
XP_011080041.1	LOC105163413	MYB	DOWN
XP_011098777.1	LOC105177355	ERF	DOWN
XP_011079047.1	LOC105162661	MYB	DOWN
XP_011085568.1	LOC105167504	CO-like	DOWN
XP_011094312.1	LOC105174042	bHLH	DOWN
XP_011074533.1	LOC105159235	ARF	DOWN
XP_011097970.1	LOC105176765	MYB	DOWN
XP_011069587.1	LOC105155407	HB-other	DOWN
XP_011090234.1	LOC105170962	EIL	DOWN
XP_011077219.1	LOC105161278	C2H2	DOWN
XP_011074522.1	LOC105159230	C2H2	DOWN
XP_011085594.1	LOC105167524	MYB	DOWN
XP_011076610.1	LOC105160815	LBD	DOWN
XP_011090056.1	LOC105170831	SBP	DOWN
XP_011097391.1	LOC105176325	MYB	DOWN
XP_011088147.1	LOC105169455	bHLH	DOWN
XP_011081953.1	LOC105164850	ERF	DOWN
XP_011085926.1	LOC105167811	MYB_related	DOWN
XP_011090366.1	LOC105171059	MYB	DOWN
XP_011086207.1	LOC105168004	TALE	DOWN
XP_011099889.1	LOC105178182	bZIP	DOWN
XP_011088239.1	LOC105169530	bHLH	DOWN
XP_011083013.1	LOC105165635	bHLH	DOWN
XP_011098606.1	LOC105177233	bHLH	DOWN
XP_011100326.1	LOC105178533	MYB	DOWN
XP_011083673.1	LOC105166131	MYB_related	DOWN
XP_011093231.1	LOC105173242	WRKY	DOWN
XP_011095306.1	LOC105174806	GRAS	DOWN
XP_011087240.1	LOC105168787	Dof	DOWN
XP_011086308.1	LOC105168077	C2H2	DOWN
XP_011090575.1	LOC105171237	bZIP	DOWN
XP_011093025.1	LOC105173075	bHLH	DOWN
XP_011097206.1	LOC105176174	MYB	DOWN
XP_011090153.1	LOC105170917	bHLH	DOWN
XP_011090405.1	LOC105171089	SRS	DOWN
XP_011073189.1	LOC105158218	ARF	DOWN
XP_011086251.1	LOC105168036	GRAS	DOWN
XP_011083103.1	LOC105165703	bHLH	DOWN
XP_011082305.1	LOC105165118	ARF	DOWN
XP_011092990.1	LOC105173039	WRKY	DOWN
XP_011078228.1	LOC105162027	NAC	DOWN
XP_011081645.1	LOC105164642	ERF	DOWN
XP_011075183.1	LOC105159711	bHLH	DOWN
XP_011101023.1	LOC105179124	WRKY	DOWN
XP_011083613.1	LOC105166087	TALE	DOWN
XP_011098342.1	LOC105177026	NAC	DOWN
XP_011090115.1	LOC105170890	ERF	DOWN
XP_011094664.1	LOC105174278	C3H	DOWN
XP_011076700.1	LOC105160893	C3H	DOWN
XP_011096409.1	LOC105175611	TCP	DOWN
XP_011081035.1	LOC105164148	ERF	DOWN
XP_011094327.1	LOC105174060	G2-like	DOWN
XP_011100407.1	LOC105178595	G2-like	DOWN
XP_011086604.1	LOC105168282	TALE	DOWN
XP_011083211.1	LOC105165779	C2H2	DOWN
XP_011076029.1	LOC105160383	WRKY	DOWN
XP_011084560.1	LOC105166777	GRF	DOWN
XP_011073161.1	LOC105158199	C2H2	DOWN
XP_011096171.1	LOC105175434	bHLH	DOWN
XP_011073661.1	LOC105158569	HD-ZIP	DOWN
XP_011092575.1	LOC105172721	ERF	DOWN
XP_011077234.1	LOC105161286	RAV	DOWN
XP_011077152.1	LOC105161226	bZIP	DOWN
XP_011086854.1	LOC105168461	CO-like	DOWN
XP_011080319.1	LOC105163605	LBD	DOWN
XP_011094419.1	LOC105174120	HSF	DOWN
XP_011081420.1	LOC105164468	NAC	DOWN
XP_011099060.1	LOC105177528	HSF	DOWN
XP_011088788.1	LOC105169933	M-type_MADS	DOWN
XP_011087706.1	LOC105169109	TCP	DOWN
XP_011088263.1	LOC105169546	ERF	DOWN
XP_011093944.1	LOC105173759	bHLH	DOWN
XP_011083049.1	LOC105165663	ARF	DOWN
XP_011074161.1	LOC105158942	ERF	DOWN
XP_011099313.1	LOC105177766	MYB	DOWN
XP_011070832.1	LOC105156412	G2-like	DOWN
XP_011074968.1	LOC105159557	GRF	DOWN
XP_011074552.1	LOC105159248	ZF-HD	DOWN
XP_011084326.1	LOC105166607	ARF	DOWN
XP_011100939.1	LOC105179047	DBB	DOWN
XP_011099043.1	LOC105177548	MIKC_MADS	DOWN
XP_011075514.1	LOC105159975	Dof	DOWN
XP_011093616.1	LOC105173532	MYB_related	DOWN
XP_011077884.1	LOC105161769	bHLH	DOWN
XP_011098618.1	LOC105177243	NAC	DOWN
XP_011097791.1	LOC105176617	GRAS	DOWN
XP_011076261.1	LOC105160534	TCP	DOWN
XP_011099077.1	LOC105177571	CO-like	DOWN
XP_011079713.1	LOC105163164	C2H2	DOWN
XP_011088915.1	LOC105170033	NAC	DOWN
XP_011101099.1	LOC105179201	ERF	DOWN
XP_011075620.1	LOC105160053	bHLH	DOWN
XP_011072165.1	LOC105157454	LBD	DOWN
XP_011093817.1	LOC105173671	GRF	DOWN
XP_011098911.1	LOC105177441	NAC	DOWN
XP_011082208.1	LOC105165026	C2H2	DOWN
XP_011090048.1	LOC105170825	NAC	DOWN
XP_011102220.1	LOC105180242	MIKC_MADS	DOWN
XP_011099630.1	LOC105178001	MYB_related	DOWN
XP_011083034.1	LOC105165653	NAC	DOWN
XP_011092697.1	LOC105172819	NAC	DOWN
XP_011099213.1	LOC105177678	G2-like	DOWN
XP_011087020.1	LOC105168584	Dof	DOWN
XP_011071702.1	LOC105157099	Dof	DOWN
XP_011077893.1	LOC105161780	GRF	DOWN
XP_011102212.1	LOC105180239	LBD	DOWN
XP_011102060.1	LOC105180108	LBD	DOWN
XP_011087257.1	LOC105168802	TCP	DOWN
XP_011095222.1	LOC105174733	GRAS	DOWN
XP_011074329.1	LOC105159084	bHLH	DOWN
XP_011071274.1	LOC105156754	MYB	DOWN
XP_011093958.1	LOC105173774	ARF	DOWN
XP_011090520.1	LOC105171187	ERF	DOWN
XP_011080320.1	LOC105163606	bHLH	DOWN
XP_011091328.1	LOC105171796	MYB	DOWN
XP_011086805.1	LOC105168427	SBP	DOWN
XP_011077649.1	LOC105161607	MYB	DOWN
XP_011087626.1	LOC105169057	ARF	DOWN
XP_011074481.1	LOC105159201	TALE	DOWN
XP_011074553.1	LOC105159249	MYB_related	DOWN
XP_011093108.1	LOC105173145	ERF	DOWN
XP_011080441.1	LOC105163697	bHLH	DOWN
XP_011085914.1	LOC105167796	bHLH	DOWN
XP_011085755.1	LOC105167655	ZF-HD	DOWN
XP_011083355.1	LOC105165897	bHLH	DOWN
XP_011090487.1	LOC105171160	NAC	DOWN
XP_011100111.1	LOC105178342	C3H	DOWN
XP_011076828.1	LOC105160978	LBD	DOWN
XP_011091647.1	LOC105172018	DBB	DOWN
XP_011076170.1	LOC105160477	C3H	DOWN
XP_011096168.1	LOC105175431	bHLH	DOWN
XP_011078988.1	LOC105162584	CO-like	DOWN
XP_011087133.1	LOC105168698	MYB	DOWN
XP_011094111.1	LOC105173903	bHLH	DOWN
XP_011097231.1	LOC105176198	LBD	DOWN
XP_011097220.1	LOC105176188	C3H	DOWN
XP_011094406.1	LOC105174107	ERF	DOWN
XP_011089388.1	LOC105170355	WOX	DOWN
XP_011101442.1	LOC105179495	HSF	DOWN
XP_011097995.1	LOC105176788	ARF	DOWN
XP_011101230.1	LOC105179326	ERF	DOWN
XP_011091185.1	LOC105171657	ERF	DOWN
XP_011077047.1	LOC105161147	LBD	DOWN
XP_011087339.1	LOC105168857	bHLH	DOWN
XP_011076239.1	LOC105160522	ERF	DOWN
XP_011091876.1	LOC105172207	EIL	DOWN
XP_011082382.1	LOC105165167	WRKY	DOWN
XP_011093873.1	LOC105173711	ARF	DOWN
XP_011082056.1	LOC105164924	WRKY	DOWN
XP_011091032.1	LOC105171568	HSF	DOWN
XP_011069791.1	LOC105155595	C2H2	DOWN
XP_011076647.1	LOC105160847	ERF	DOWN
XP_011096904.1	LOC105175958	MYB	DOWN
XP_011074319.1	LOC105159076	TALE	DOWN
XP_011096635.1	LOC105175759	ARF	DOWN
XP_011073463.1	LOC105158409	HSF	DOWN
XP_011076504.1	LOC105160723	bHLH	DOWN
XP_011090449.1	LOC105171122	ERF	DOWN
XP_011072131.1	LOC105157416	ERF	DOWN
XP_011081142.1	LOC105164227	WRKY	DOWN
XP_011069921.1	LOC105155699	AP2	DOWN
XP_011070989.1	LOC105156530	MYB	DOWN
XP_011082696.1	LOC105165399	SBP	DOWN
XP_011080757.1	LOC105163923	WRKY	DOWN
XP_011096215.1	LOC105175467	B3	DOWN
XP_011072373.1	LOC105157647	HD-ZIP	DOWN
XP_011092151.1	LOC105172431	TALE	DOWN
XP_011076033.1	LOC105160386	ERF	DOWN
XP_011095020.1	LOC105174574	Trihelix	DOWN
XP_011095243.1	LOC105174752	NAC	DOWN
XP_011089326.1	LOC105170317	ARF	DOWN
XP_011089294.1	LOC105170294	HD-ZIP	DOWN
XP_011074400.1	LOC105159140	ERF	DOWN
XP_011092390.1	LOC105172582	bZIP	DOWN
XP_011101506.1	LOC105179555	Trihelix	DOWN
XP_011083495.1	LOC105166009	bZIP	DOWN
XP_011073882.1	LOC105158742	bZIP	DOWN
XP_011087024.1	LOC105168587	MYB	DOWN
XP_011092499.1	LOC105172667	bHLH	DOWN
XP_011097893.1	LOC105176696	bZIP	DOWN
XP_011071865.1	LOC105157219	Dof	DOWN
XP_011089883.1	LOC105170702	ARF	DOWN
XP_011100355.1	LOC105178559	ERF	DOWN
XP_011071639.1	LOC105157040	MYB	DOWN
XP_011095829.1	LOC105175179	NAC	DOWN
XP_011076737.1	LOC105160914	MYB	DOWN
XP_011089602.1	LOC105170511	FAR1	DOWN
XP_011080506.1	LOC105163754	FAR1	DOWN
XP_011097209.1	LOC105176178	BES1	DOWN
XP_011077145.1	LOC105161222	AP2	DOWN
XP_011089823.1	LOC105170662	MYB	DOWN
XP_011074465.1	LOC105159192	B3	DOWN
XP_011087740.1	LOC105169133	bHLH	DOWN
XP_011072048.1	LOC105157344	MYB_related	DOWN
XP_011079319.1	LOC105162864	CO-like	DOWN
XP_011072642.1	LOC105157844	LBD	DOWN
XP_011076270.1	LOC105160541	bHLH	DOWN
XP_011093093.1	LOC105173131	MYB_related	DOWN
XP_011092847.1	LOC105172927	DBB	DOWN
XP_011088488.1	LOC105169701	DBB	DOWN
XP_011084886.1	LOC105167028	LBD	DOWN
XP_011078446.1	LOC105162176	MYB	DOWN
XP_011086968.1	LOC105168539	MYB_related	DOWN
XP_011085751.1	LOC105167652	Dof	DOWN
XP_011089966.1	LOC105170759	C2H2	DOWN
XP_011075642.1	LOC105160076	MYB	DOWN
XP_011091214.1	LOC105171710	ERF	DOWN
XP_011096128.1	LOC105175392	C2H2	DOWN
XP_011088250.1	LOC105169538	bZIP	DOWN
XP_011099626.1	LOC105177998	ZF-HD	DOWN
XP_011070997.1	LOC105156536	ZF-HD	DOWN
XP_011101863.1	LOC105179902	WRKY	DOWN
XP_011099170.1	LOC105177645	MYB	DOWN
XP_011082936.1	LOC105165579	MIKC_MADS	DOWN
XP_011094418.1	LOC105174117	ERF	DOWN
XP_011096751.1	LOC105175841	AP2	DOWN
XP_011102153.1	LOC105180190	MIKC_MADS	DOWN
XP_011081140.1	LOC105164226	WRKY	DOWN
XP_011100103.1	LOC105178334	bHLH	DOWN
XP_011097564.1	LOC105176454	MYB	DOWN
XP_011089912.1	LOC105170721	HD-ZIP	DOWN
XP_011083876.1	LOC105166268	bHLH	DOWN
XP_011096343.1	LOC105175563	ERF	DOWN
XP_011074989.1	LOC105159576	DBB	DOWN
XP_011077474.1	LOC105161473	MYB	DOWN
XP_011072043.1	LOC105157341	NAC	DOWN
XP_011080798.1	LOC105163959	bHLH	DOWN
XP_011092212.1	LOC105172468	MYB	DOWN
XP_011071972.1	LOC105157291	MIKC_MADS	DOWN
XP_011075221.1	LOC105159740	NF-YA	DOWN
XP_011085706.1	LOC105167624	WRKY	DOWN
XP_011072112.1	LOC105157398	B3	DOWN
XP_011094924.1	LOC105174497	TALE	DOWN
XP_011095879.1	LOC105175215	CO-like	DOWN
XP_011089505.1	LOC105170441	G2-like	DOWN
XP_011097799.1	LOC105176622	MYB	DOWN
XP_011100551.1	LOC105178719	CO-like	DOWN
XP_011083713.1	LOC105166165	C2H2	DOWN
XP_011099803.1	LOC105178128	Trihelix	DOWN
XP_011085262.1	LOC105167304	bHLH	DOWN
XP_011074190.1	LOC105158961	MYB	DOWN
XP_011096678.1	LOC105175788	HD-ZIP	DOWN
XP_011087116.1	LOC105168682	TCP	DOWN
XP_011093005.1	LOC105173057	NAC	DOWN
XP_011094407.1	LOC105174111	ERF	DOWN
XP_011090876.1	LOC105171452	SBP	DOWN
XP_011081034.1	LOC105164147	ERF	DOWN
XP_011077622.1	LOC105161586	TALE	DOWN
XP_011087566.1	LOC105169008	bHLH	DOWN
XP_011076030.1	LOC105160384	bHLH	DOWN
XP_011075874.1	LOC105160262	NAC	DOWN
XP_011085513.1	LOC105167467	Dof	DOWN
XP_011076501.1	LOC105160719	bHLH	DOWN
XP_011096226.1	LOC105175478	HSF	DOWN
XP_011077291.1	LOC105161339	NAC	DOWN
XP_011083860.1	LOC105166259	B3	DOWN
XP_011083280.1	LOC105165815	NAC	DOWN
XP_011096328.1	LOC105175555	SBP	DOWN
XP_011095148.1	LOC105174673	WRKY	DOWN
XP_011077348.1	LOC105161384	ARF	DOWN
XP_011083863.1	LOC105166260	B3	DOWN
XP_011088156.1	LOC105169464	bHLH	DOWN
XP_011085207.1	LOC105167264	HD-ZIP	DOWN
XP_011098963.1	LOC105177482	bHLH	DOWN
XP_011085606.1	LOC105167533	LSD	DOWN
XP_011072178.1	LOC105157467	GRAS	DOWN
XP_011093423.1	LOC105173402	bHLH	DOWN
XP_011071034.1	LOC105156564	HD-ZIP	DOWN
XP_011088744.1	LOC105169886	Trihelix	DOWN
XP_011092007.1	LOC105172304	GATA	DOWN
XP_011071652.1	LOC105157053	MYB	DOWN
XP_011071110.1	LOC105156624	TALE	DOWN
XP_011086813.1	LOC105168429	SBP	DOWN
XP_011075032.1	LOC105159616	bHLH	DOWN
XP_011099238.1	LOC105177700	B3	DOWN
XP_011073364.1	LOC105158338	ERF	DOWN
XP_011073675.1	LOC105158580	bZIP	DOWN
XP_011092580.1	LOC105172726	B3	DOWN
XP_011099071.1	LOC105177566	bZIP	DOWN
XP_011088799.1	LOC105169948	C2H2	DOWN
XP_011086441.1	LOC105168182	MYB_related	DOWN
XP_011094429.1	LOC105174125	ERF	DOWN
XP_011070788.1	LOC105156372	MYB	DOWN
XP_011080466.1	LOC105163719	bHLH	DOWN
XP_011076975.1	LOC105161096	ARF	DOWN
XP_011102159.1	LOC105180195	AP2	DOWN
XP_011074333.1	LOC105159087	GRF	DOWN
XP_011092260.1	LOC105172504	ARF	DOWN
XP_011082359.1	LOC105165152	bHLH	DOWN
XP_011092605.1	LOC105172741	GRF	DOWN
XP_011080873.1	LOC105164024	ERF	DOWN
XP_011077383.1	LOC105161408	AP2	DOWN
XP_011092800.1	LOC105172893	MYB_related	DOWN
XP_011095764.1	LOC105175118	G2-like	DOWN
XP_011084041.1	LOC105166397	B3	DOWN
XP_011101156.1	LOC105179249	MIKC_MADS	DOWN
XP_011083994.1	LOC105166361	RAV	DOWN
XP_011073726.1	LOC105158614	MYB	DOWN
XP_011074066.1	LOC105158867	NAC	DOWN
XP_011087493.1	LOC105168958	TALE	DOWN
XP_011092458.1	LOC105172636	GATA	DOWN
XP_011102214.1	LOC105180241	bHLH	DOWN
XP_011096574.1	LOC105175724	M-type_MADS	DOWN
XP_011084871.1	LOC105167015	GRAS	DOWN
XP_011098344.1	LOC105177027	NAC	DOWN
XP_011083628.1	LOC105166097	ERF	DOWN
XP_011075490.1	LOC105159955	TCP	DOWN
XP_011089860.1	LOC105170685	Dof	DOWN
XP_011088938.1	LOC105170045	NAC	DOWN
XP_011095910.1	LOC105175231	NF-YB	DOWN
XP_011069739.1	LOC105155543	ERF	DOWN
XP_011072952.1	LOC105158041	Dof	DOWN
XP_011084888.1	LOC105167030	MYB	DOWN
XP_011089888.1	LOC105170705	C2H2	DOWN
XP_011094281.1	LOC105174022	B3	DOWN
XP_011070696.1	LOC105156298	NAC	DOWN
XP_011096483.1	LOC105175664	MYB	DOWN
XP_011070385.1	LOC105156051	HD-ZIP	DOWN
XP_011070153.1	LOC105155867	AP2	DOWN
XP_011080545.1	LOC105163781	FAR1	DOWN
XP_011093084.1	LOC105173125	MYB_related	DOWN
XP_011093185.1	LOC105173203	MIKC_MADS	DOWN
XP_011094016.1	LOC105173834	ERF	DOWN
XP_011094110.1	LOC105173901	bHLH	DOWN
XP_011080257.1	LOC105163550	Dof	DOWN
XP_011087284.1	LOC105168825	M-type_MADS	DOWN
XP_011096935.1	LOC105175888	TALE	DOWN
XP_011080799.1	LOC105163960	bHLH	DOWN
XP_011072422.1	LOC105157678	HD-ZIP	DOWN
XP_011087824.1	LOC105169181	Trihelix	DOWN
XP_011098554.1	LOC105177195	MYB	DOWN
XP_011078767.1	LOC105162451	NF-YB	DOWN
XP_011088545.1	LOC105169746	bZIP	DOWN
XP_011080516.1	LOC105163757	HD-ZIP	DOWN
XP_011070559.1	LOC105156189	ARR-B	DOWN
XP_011084902.1	LOC105167043	C3H	DOWN
XP_011081162.1	LOC105164246	MIKC_MADS	DOWN
XP_011078584.1	LOC105162277	NAC	DOWN
XP_011077504.1	LOC105161503	WRKY	DOWN
XP_011069555.1	LOC105155381	ERF	DOWN
XP_011094651.1	LOC105174298	ARF	DOWN
XP_011102183.1	LOC105180218	G2-like	DOWN
XP_011097222.1	LOC105176187	GRAS	DOWN
XP_011083785.1	LOC105166214	Dof	DOWN
