# Supplementary material for: The mechanism of sesame resistance against Macrophomina phaseolina was revealed via a comparison of transcriptomes of resistant and susceptible sesame genotypes
Source: BMC Plant Biol. 2021 Mar 29;21:159. doi: 10.1186/s12870-021-02927-5 (PMC8008628; doi:10.1186/s12870-021-02927-5)
Supplement: Supplementary file 4 — Additional file 4: Table S4. Primer pair sequences for qPCR. [file 12870_2021_2927_MOESM4_ESM.xlsx]

## Sheet: Primer pair sequences for qPCR
Table S8. Primer pair sequences for qPCR.
Gene ID	Forward primer	Reverse primer
UBQ5	TCTCGCCGACTACAACATTCA	TGGACACTCTTTCCTCAACCTCT
LOC105160699	ATACAAGAGTTGAGCCTGAGCAATGG	GGGAGTTGGATAGATGGGAGTTGAATG
LOC105156719	CGCCTTTCAGACCAGAAGCC	ACCTTGGTGTGTGCACCTTG
LOC105157468	ACTCTCATCATTCACACCACATCACG	GCTCCTCCTTTGCCTGTTGTCTC
LOC105169518	TACTAGCCCACTTGTCGTTTCTTGC	CACCGCCGCCGATGATTATCTC
LOC105167014	TCGAGGCACCCATAGACACTG	TCGTCGTCCAAGATTTCAAGC
LOC105177799	GTCCCGAGGTGTAGAAACAAGGTG	CCGCCAGCCAGGTTAATGACATC
LOC110012469	CACTCCCTCTCCAACAGCAAACAG	CGGGCAGGTTACTCTTCTTTCGG
LOC105158270	AGGAGCCGATGGAGGAGTTCTTC	ACAATCCCCGTCACCCCTTCC
LOC105159744	GCAATCATTCGTTCGGTTGTGGAC	CTAGAACTTCCTGTGCCGTAAGCC
LOC105161270	ACCGTAGGACCGCAAATGAGTTTC	TCGGCAAAGTAATGGGCAAGTCTC
LOC105164060	TGGTGGCTGAGAAGGTTGTTGTG	CCAATGGCTCACCACTGACATCC
LOC105165158	GGAATGGAAACGGGTTCGGGATC	GCGTTGGTGGCACTGTTATTGTTC
LOC105168547	TGCCGTCCGGTCTGCTACTATC	CAGTGCCTGATGGAAGGAAGTGTG
LOC105171710	TGATGCTGTTCGGCGTTCTGTC	CTTCGGTATGGTTGTGGTGATCGG
LOC105172070	CCGGGACTTGAGGCCATTTATCTG	GTGTGAGGCGTCGGCATTCTG
